# Supplementary material for: Preferred binding of gain-of-function mutant p53 to bidirectional promoters with coordinated binding of ETS1 and GABPA to multiple binding sites
Source: Oncotarget. 2014 Jan 2;5(2):417–27. doi: 10.18632/oncotarget.1708 (PMC3964217; doi:10.18632/oncotarget.1708)
Supplement: Supplementary file 1 [file oncotarget-05-417-s001.xls]

## Sheet: Supplemental Table 1
p53 R273H bound promoters	p53 R273H high-signal selected bound promoters	RefSeq_ID
ABCA3		NM_001089
ABCB10	ABCB10	NM_012089
ABCD3	ABCD3	NM_001122674
ABLIM3	ABLIM3	NM_014945
ACSL3	ACSL3	NM_203372
ADAM22	ADAM22	NM_021723
ADIPOR2		NM_024551
ADRM1		NM_175573
AEBP2		NM_001114176
AGBL5	AGBL5	NM_001035507
AGTPBP1	AGTPBP1	NM_015239
AHCTF1	AHCTF1	NM_015446
AHCYL1	AHCYL1	NM_001242673
AHCYL2	AHCYL2	NM_001130720
AIDA	AIDA	NM_022831
AIG1	AIG1	NM_016108
AKAP10		NM_007202
AKT2		NM_001243027
ALG10B		NM_001013620
ALKBH3		NM_139178
AMD1	AMD1	NM_001634
ANAPC13	ANAPC13	NM_001242375
ANKIB1	ANKIB1	NM_019004
ANKRD18A	ANKRD18A	NM_147195
ANO6		NM_001025356
AP4B1	AP4B1	NM_001253852
APBB3	APBB3	NM_133174
APOLD1		NM_001130415
ARHGAP1		NM_004308
ARHGAP11B		NM_001039841
ARHGAP33		NM_052948
ARHGEF12		NM_015313
ARL6IP1		NM_015161
ARL6IP6	ARL6IP6	NR_024526
ARPC1A	ARPC1A	NM_006409
ASB1	ASB1	NM_001040445
ASB3	ASB3	NM_001201965
ATAD3B	ATAD3B	NM_031921
ATP5G1		NM_001002027
ATP6V0B	ATP6V0B	NM_001039457
ATRN		NM_139322
ATXN2L		NM_148416
AZIN1	AZIN1	NM_015878
B9D1		NM_001243473
BCL2L13		NM_015367
BICD1		NM_001003398
BICD2	BICD2	NM_001003800
BIRC6	BIRC6	NM_016252
BOP1	BOP1	NM_015201
BPHL	BPHL	NR_026648
BPTF		NM_182641
BRAF	BRAF	NM_004333
BRP44	BRP44	NR_026550
BRPF1	BRPF1	NM_001003694
BUD31	BUD31	NM_003910
C11orf67		NM_024684
C12orf26		NM_032230
C12orf44		NM_021934
C15orf24		NM_020154
C15orf33		NM_152647
C16orf53		NM_024516
C16orf72		NM_014117
C16orf93		NM_001014979
C17orf103		NM_152914
C18orf21		NM_001201475
C19orf6		NM_001033026
C1GALT1	C1GALT1	NM_020156
C1orf174	C1orf174	NM_207356
C1orf9	C1orf9	NM_014283
C20orf11	C20orf11	NM_017896
C20orf4		NM_015511
C20orf72		NM_052865
C22orf13		NM_031444
C22orf29		NM_024627
C2orf76	C2orf76	NM_001017927
C3orf19	C3orf19	NM_016474
C6orf120	C6orf120	NM_001029863
C6orf203	C6orf203	NM_001142470
C6orf211	C6orf211	NM_024573
C6orf52	C6orf52	NR_026737
C6orf72	C6orf72	NM_138785
C7orf23	C7orf23	NM_024315
C7orf43	C7orf43	NM_018275
C7orf55	C7orf55	NM_197964
C7orf59	C7orf59	NM_001008395
C7orf63	C7orf63	NM_001160138
C8G		NM_000606
C8orf37	C8orf37	NM_177965
C8orf38	C8orf38	NM_152416
C8orf44	C8orf44	NM_019607
C8orf44-SGK3	C8orf44-SGK3	NM_001204173
C9orf43	C9orf43	NM_152786
C9orf86		NM_001173989
CABIN1		NM_001201429
CAGE1	CAGE1	NM_001170692
CALCOCO1		NM_020898
CALM1		NM_006888
CALM2	CALM2	NM_001743
CALM3		NM_005184
CAMKMT	CAMKMT	NM_024766
CAMSAP2	CAMSAP2	NM_203459
CAMTA1	CAMTA1	NM_001195563
CASC5		NM_170589
CATSPERD		NM_152784
CBX1		NM_006807
CBX6		NM_014292
CCDC103		NM_213607
CCDC107	CCDC107	NM_001195200
CCDC115	CCDC115	NM_032357
CCDC121	CCDC121	NM_001142683
CCDC137		NM_199287
CCDC144B		NR_036647
CCDC151		NM_145045
CCDC47		NM_020198
CCDC6		NM_005436
CCDC97		NM_052848
CCNE1		NM_001238
CCNT2	CCNT2	NR_037649
CCT6P1	CCT6P1	NR_003110
CCT7	CCT7	NM_001166284
CD2BP2		NM_001243646
CDC40	CDC40	NM_015891
CDC42BPA	CDC42BPA	NM_003607
CDC42EP3	CDC42EP3	NM_006449
CDK13	CDK13	NM_003718
CDK19	CDK19	NM_015076
CDK5RAP3		NM_176096
CDK8		NM_001260
CDKN1B		NM_004064
CENPB		NM_001810
CENPO	CENPO	NM_001199803
CEP192		NM_032142
CEP57		NM_001243777
CEP89		NM_032816
CFL1P1		NR_028492
CHPF	CHPF	NM_001195731
CHRNA7		NR_046324
CKS1B	CKS1B	NR_024163
CKS2	CKS2	NM_001827
CLCN6	CLCN6	NR_046428
CLK2	CLK2	NM_003993
CLTC		NM_004859
CLUAP1		NM_015041
CNOT8	CNOT8	NM_004779
COG1		NM_018714
COMMD5	COMMD5	NM_001081004
COPS3		NM_001199125
COPS7B	COPS7B	NM_022730
COX20	COX20	NM_198076
COX4NB		NM_006067
COX5A		NM_004255
CPEB2	CPEB2	NM_001177381
CPSF3	CPSF3	NM_016207
CPSF4	CPSF4	NM_006693
CPSF7		NM_024811
CRAT	CRAT	NM_001257363
CREB1	CREB1	NM_134442
CRELD1	CRELD1	NM_015513
CSPP1	CSPP1	NM_024790
CTBP1-AS1	CTBP1-AS1	NR_033339
CTDSPL2		NM_016396
CWC27	CWC27	NM_005869
DAP3	DAP3	NM_001199851
DARS2	DARS2	NM_018122
DCAF6	DCAF6	NM_001017977
DCAF7		NM_005828
DCLRE1B	DCLRE1B	NM_022836
DCP1B		NM_152640
DDX41	DDX41	NM_016222
DDX42		NM_203499
DDX47		NM_016355
DDX50		NM_024045
DEDD	DEDD	NM_001039712
DGCR8		NM_022720
DHODH		NM_001361
DHX40		NM_024612
DHX9	DHX9	NR_033302
DIAPH1	DIAPH1	NM_001079812
DIP2B		NM_173602
DISC1	DISC1	NM_001012957
DLST		NR_045209
DLX4		NM_138281
DLX6	DLX6	NM_005222
DMTF1	DMTF1	NM_001142327
DNAJC25	DNAJC25	NM_001015882
DNAJC25-GNG10	DNAJC25-GNG10	NM_004125
DNAJC3		NM_006260
DPP9		NM_139159
DPY19L4	DPY19L4	NM_181787
DR1	DR1	NM_001938
DRG2		NM_001388
DSCR3		NM_006052
DSTN		NM_001011546
DSTYK	DSTYK	NM_199462
DTWD1		NM_001144955
DTX4		NM_015177
DUSP23	DUSP23	NM_017823
DVL2		NM_004422
E2F5	E2F5	NM_001083588
EEF2K		NM_013302
EFCAB7	EFCAB7	NM_032437
EFTUD2		NM_001258353
EID2B		NM_152361
EIF1AD		NM_001242483
EIF2AK4		NM_001013703
EIF2C3	EIF2C3	NM_177422
EIF2S1		NM_004094
EIF3B	EIF3B	NM_001037283
EIF3D		NM_003753
EIF4A1		NM_001204510
EIF4B		NM_001417
EIF4H	EIF4H	NM_022170
EIF5		NM_001969
EIF5B	EIF5B	NM_015904
EIF6		NM_181468
ELOVL2	ELOVL2	NM_017770
EME1		NM_152463
ENAH	ENAH	NM_001008493
ENDOG	ENDOG	NM_004435
ENO1-AS1	ENO1-AS1	NR_038351
ENSA	ENSA	NM_207046
ENY2	ENY2	NM_020189
EPB41L4B	EPB41L4B	NM_018424
ERLIN1		NM_006459
ETS1		NM_001162422
EXOSC5		NM_020158
EXT1	EXT1	NM_000127
FAM102B	FAM102B	NM_001010883
FAM105B	FAM105B	NM_138348
FAM108B1	FAM108B1	NM_001025780
FAM110A		NM_001042353
FAM134A	FAM134A	NM_024293
FAM168A		NM_015159
FAM168B	FAM168B	NM_001009993
FAM18B1		NM_016078
FAM201A	FAM201A	NR_027294
FAM220A	FAM220A	NM_001037163
FAM49B	FAM49B	NR_046359
FAM98B		NM_001042429
FARS2	FARS2	NM_006567
FBL		NM_001436
FBXO15		NM_152676
FBXO36	FBXO36	NM_174899
FBXO38	FBXO38	NM_030793
FBXO46		NM_001080469
FCHO2	FCHO2	NM_138782
FCHSD2		NM_014824
FDPS	FDPS	NM_002004
FEM1A		NM_018708
FGD6		NM_018351
FGFR1OP2		NM_015633
FIZ1		NM_032836
FMNL3		NM_198900
FNTA	FNTA	NM_002027
FOS		NM_005252
FOSB		NM_006732
FOSL2	FOSL2	NM_005253
FOXK1	FOXK1	NM_001037165
FOXK2		NM_004514
FOXN2	FOXN2	NM_002158
FUBP3	FUBP3	NM_003934
FZD5	FZD5	NM_003468
G3BP1	G3BP1	NM_198395
GANC		NM_198141
GMPPA	GMPPA	NM_013335
GNB1L		NM_053004
GOLGA1	GOLGA1	NM_002077
GOLGA5		NM_005113
GOLIM4	GOLIM4	NM_014498
GOSR2		NM_004287
GPC2	GPC2	NM_152742
GPR176		NM_007223
GPR39	GPR39	NM_001508
GRK4	GRK4	NM_001004056
GRPEL2	GRPEL2	NM_152407
GSPT1		NM_001130006
GTF3C4	GTF3C4	NM_012204
GTPBP10	GTPBP10	NM_001042717
GTPBP2	GTPBP2	NM_019096
GUF1	GUF1	NM_021927
GUSBP2	GUSBP2	NR_003504
HARS2	HARS2	NM_012208
HCG11	HCG11	NR_026790
HDAC2	HDAC2	NM_001527
HDAC4	HDAC4	NM_006037
HDGF	HDGF	NM_004494
HECTD1		NM_015382
HENMT1	HENMT1	NM_001102592
HIAT1	HIAT1	NM_033055
HIST1H2BG	HIST1H2BG	NM_003518
HIST1H2BO	HIST1H2BO	NM_003527
HIST2H2BE	HIST2H2BE	NM_003528
HIVEP1	HIVEP1	NM_002114
HMGCR	HMGCR	NM_001130996
HMGN4	HMGN4	NM_006353
HMGXB3	HMGXB3	NM_014983
HNRNPA0	HNRNPA0	NM_006805
HNRNPA1		NM_031157
HNRNPA1P10		NR_002944
HNRNPA3	HNRNPA3	NM_194247
HNRNPD	HNRNPD	NM_001003810
HNRNPUL2		NM_001079559
HNRNPUL2-BSCL2		NR_037946
HPS5		NM_007216
HS3ST3B1		NM_006041
HSCB		NM_172002
HYAL3	HYAL3	NM_001200029
IARS	IARS	NM_013417
ICK	ICK	NM_014920
IGF2R	IGF2R	NM_000876
ILF3		NM_153464
IMP4	IMP4	NM_033416
INO80		NM_017553
INO80B		NM_031288
INO80B-WBP1	INO80B-WBP1	NR_037849
INO80E		NM_173618
INTS4		NM_033547
IP6K1	IP6K1	NM_001242829
IRF2BPL		NM_024496
ISG20L2	ISG20L2	NM_030980
ISL2		NM_145805
IST1		NM_014761
ITSN1		NM_001001132
IVNS1ABP	IVNS1ABP	NM_006469
JHDM1D	JHDM1D	NM_030647
JPX		NR_024582
KAT5		NM_182710
KATNAL1		NM_001014380
KBTBD2	KBTBD2	NM_015483
KBTBD4		NM_016506
KDM5A		NM_001042603
KHK	KHK	NM_000221
KIAA0355		NM_014686
KIAA0895	KIAA0895	NM_001199707
KIAA1143	KIAA1143	NM_020696
KIAA2026	KIAA2026	NM_001017969
KIF15	KIF15	NM_020242
KIF1B	KIF1B	NM_183416
KIF21A		NM_001173465
KLHDC3	KLHDC3	NR_040101
KLHL22		NM_032775
KNTC1		NM_014708
KRTCAP2	KRTCAP2	NM_173852
LETMD1		NR_045018
LGI4		NM_139284
LIMD1	LIMD1	NM_014240
LINC00240	LINC00240	NR_026775
LINC00265	LINC00265	NR_026999
LNPEP	LNPEP	NM_005575
LOC100128822	LOC100128822	NR_027387
LOC100130451	LOC100130451	NM_001242575
LOC100131564	LOC100131564	NR_034089
LOC100132774	LOC100132774	NR_033827
LOC100133315		NR_029192
LOC100268168	LOC100268168	NR_026683
LOC100289361	LOC100289361	NR_034032
LOC100498859	LOC100498859	NR_034008
LOC100506660		NR_038927
LOC100506710	LOC100506710	NR_036592
LOC100506804	LOC100506804	NR_040081
LOC100507217		NR_037600
LOC100507297	LOC100507297	NR_047575
LOC100507373		NR_045214
LOC100507501		NR_039999
LOC100631378		NR_040015
LOC147727		NR_024333
LOC284080		NR_038230
LOC285540	LOC285540	NR_037934
LOC388796		NR_015366
LOC389791	LOC389791	NR_024425
LOC400027		NR_028408
LOC400752	LOC400752	NR_024270
LOC441009	LOC441009	NR_038857
LOC644714		NR_033947
LOC645166	LOC645166	NR_027355
LOC647979	LOC647979	NR_027451
LOC729970	LOC729970	NR_033998
LOH12CR2		NR_024061
LONP1		NM_004793
LOXL3	LOXL3	NM_032603
LPIN3		NM_022896
LRRC27		NM_030626
LRRC46		NM_033413
LRRC49		NM_017691
LRSAM1	LRSAM1	NM_001005373
LYSMD1	LYSMD1	NM_212551
LZIC	LZIC	NM_032368
LZTR1		NM_006767
M6PR		NM_002355
MAD2L1BP	MAD2L1BP	NM_001003690
MAGI3	MAGI3	NM_001142782
MALAT1		NR_002819
MAP2K5		NM_002757
MAP3K14		NM_003954
MAP3K4	MAP3K4	NM_005922
MAPK8IP3		NM_015133
MARCH4	MARCH4	NM_017898
MARCH7	MARCH7	NM_017898
MAST2	MAST2	NM_015112
MAZ		NM_002383
MBD4	MBD4	NM_003925
MBTD1		NM_017643
MCOLN1		NM_020533
MDH2	MDH2	NM_005918
MEA1	MEA1	NM_014623
MED22	MED22	NM_133640
MEF2D	MEF2D	NM_005920
METTL13	METTL13	NM_001007239
METTL21A	METTL21A	NM_145280
MFAP3	MFAP3	NM_001242336
MGEA5		NM_001142434
MIB2	MIB2	NM_001170686
MICALL1		NM_033386
MIR1181		NR_031592
MIR1539		NR_031720
MIR22HG		NR_028502
MIR3143	MIR3143	NR_036096
MIR3175		NR_036136
MIR3193		NR_036161
MIR330		NR_029886
MIR3613		NR_037407
MIR3678		NR_037449
MIR378D2	MIR378D2	NR_039602
MIR3912	MIR3912	NR_037474
MIR4515		NR_039740
MIR4519		NR_039744
MIR4638	MIR4638	NR_039781
MIR484		NR_030159
MIR933	MIR933	NR_030630
MLF2		NM_005439
MLL		NM_001197104
MORF4L2		NM_001142423
MPND		NM_001159846
MPZL1	MPZL1	NM_001146191
MRFAP1	MRFAP1	NM_033296
MRPL24	MRPL24	NM_024540
MRPL51		NM_016497
MRPS12		NM_033362
MRPS23		NM_016070
MRPS26		NM_030811
MRVI1-AS1		NR_046375
MSTO2P	MSTO2P	NR_024117
MTF2	MTF2	NM_007358
MTIF2	MTIF2	NM_001005369
MTMR4		NM_004687
MUTYH	MUTYH	NM_001048174
MYLIP	MYLIP	NM_013262
MYO1B	MYO1B	NM_012223
NAB1	NAB1	NM_005966
NAPA		NR_038456
NAT6	NAT6	NM_001200018
NCAPD2		NM_014865
NCDN	NCDN	NM_001014839
NCLN		NM_020170
NDE1		NM_001143979
NDUFA4	NDUFA4	NM_002489
NDUFA6		NM_002490
NDUFS3		NM_004551
NDUFS7		NM_024407
NDUFV2		NM_021074
NEURL4		NM_001005408
NFAT5		NM_138713
NFE2L1		NM_003204
NIF3L1	NIF3L1	NM_001142355
NIPBL	NIPBL	NM_015384
NIT1	NIT1	NM_001185092
NME1		NM_000269
NME1-NME2		NR_037149
NOP14	NOP14	NM_003703
NOP16	NOP16	NM_016391
NOTCH2NL	NOTCH2NL	NM_203458
NPAT		NM_002519
NPC1		NM_000271
NPM1	NPM1	NM_001037738
NRD1	NRD1	NM_001242361
NUCB2		NM_005013
NUF2	NUF2	NM_145697
NUP188	NUP188	NM_015354
NUTF2		NM_005796
OAZ2		NM_002537
OGDH	OGDH	NM_001003941
OGFRL1	OGFRL1	NM_024576
OXSR1	OXSR1	NM_005109
PAFAH1B3		NM_002573
PAK1IP1	PAK1IP1	NM_017906
PARK7	PARK7	NM_001123377
PARP2		NM_001042618
PBRM1	PBRM1	NM_018313
PCBD2	PCBD2	NM_032151
PCBP2		NM_001128913
PCF11		NM_015885
PCID2		NM_001258213
PCIF1		NM_022104
PDK1	PDK1	NM_002610
PDP1	PDP1	NM_018444
PET117		NM_001164811
PEX1	PEX1	NM_000466
PEX3	PEX3	NM_003630
PHC1		NM_004426
PHF21A		NM_001101802
PHTF2	PHTF2	NM_001127358
PIKFYVE	PIKFYVE	NM_152671
PLAGL2		NM_002657
PLCB4		NM_001172646
PLD3		NM_001031696
PLK3	PLK3	NM_004073
PLS1	PLS1	NM_001145319
PMM2		NM_000303
PMVK	PMVK	NM_006556
PNKD	PNKD	NM_015488
POC1B		NR_037660
POGK	POGK	NM_017542
POLR2A		NM_000937
POLR3E		NM_018119
POLR3G	POLR3G	NM_006467
POMT2		NM_013382
POU2F1	POU2F1	NM_001198786
POU2F2		NM_002698
PPM1D		NM_003620
PPP1R3D		NM_006242
PPPDE2		NM_015704
PRADC1	PRADC1	NM_032319
PRC1		NM_199414
PRCC	PRCC	NM_005973
PRDX6	PRDX6	NM_004905
PRKAA1	PRKAA1	NM_006251
PRKAB2	PRKAB2	NM_005399
PRKCE	PRKCE	NM_005400
PRKRIR		NM_004705
PRPF40A	PRPF40A	NM_017892
PRR14		NM_024031
PRR7	PRR7	NM_030567
PRRC2C	PRRC2C	NM_015172
PSENEN		NM_172341
PSMD1	PSMD1	NM_001191037
PSMD3		NM_002809
PSMD8		NM_002812
PSMG4	PSMG4	NM_001128592
PTBP1		NM_031990
PTGER4	PTGER4	NM_000958
PTK6		NM_005975
PTMA	PTMA	NM_001099285
PVRL2		NM_001042724
QSOX1	QSOX1	NM_001004128
R3HCC1	R3HCC1	NM_001136108
RAB1A	RAB1A	NM_015543
RABGAP1L	RABGAP1L	NM_014857
RAD51		NM_002875
RAET1K	RAET1K	NR_024045
RALY		NM_007367
RARS	RARS	NM_002887
RASAL2	RASAL2	NM_170692
RASD1		NM_001199989
RASSF8		NM_007211
RBBP4	RBBP4	NM_005610
RBBP5	RBBP5	NM_005057
RBCK1		NM_006462
RBKS	RBKS	NM_022128
RBM25		NM_021239
RBM39		NR_040724
RBM48	RBM48	NM_032120
RDH10	RDH10	NM_172037
REREP3		NR_033735
RFWD2	RFWD2	NM_001001740
RFX7		NM_022841
RHBDD3		NM_012265
RHEB	RHEB	NM_005614
RHOF		NM_019034
RHPN1-AS1	RHPN1-AS1	NR_026785
RIBC1		NM_144968
RICTOR	RICTOR	NM_152756
RIF1	RIF1	NM_018151
RIOK1	RIOK1	NM_031480
RMND5B	RMND5B	NM_022762
RMRP	RMRP	NR_003051
RNF115	RNF115	NM_014455
RNF138P1	RNF138P1	NR_001575
RNF187	RNF187	NM_001010858
RNF2	RNF2	NM_007212
RNF214		NM_207343
RNF32	RNF32	NM_030936
RNU6ATAC	RNU6ATAC	NR_023344
RPL35	RPL35	NM_007209
RPL5	RPL5	NM_000969
RPRD2	RPRD2	NM_015203
RPS12	RPS12	NM_001016
RPS14	RPS14	NM_001025071
RPS15		NM_001018
RPS16		NM_001020
RPS19		NM_001022
RPS5		NM_001009
RPTOR		NM_001163034
RRM2B	RRM2B	NM_001172477
RTTN		NM_173630
RUSC1-AS1	RUSC1-AS1	NM_001039517
RUSC2	RUSC2	NM_014806
RWDD1	RWDD1	NM_001007464
S100PBP	S100PBP	NM_001256121
SAMD1		NM_138352
SCAF8	SCAF8	NM_014892
SCARNA16		NR_003013
SCARNA2	SCARNA2	NR_003023
SCO1		NM_004589
SCYL3	SCYL3	NM_181093
SDHAF1		NM_001042631
SDHAF2		NM_017841
SEC24C		NM_198597
SEC61A1	SEC61A1	NM_013336
SENP1		NM_014554
SEPT7	SEPT7	NR_037611
SF3B1	SF3B1	NM_001005526
SF3B2		NM_006842
SFT2D1	SFT2D1	NM_145169
SGPL1		NM_003901
SH2B1		NM_001145795
SHKBP1		NM_138392
SIPA1		NM_006747
SKP2	SKP2	NM_001243120
SLC16A1	SLC16A1	NM_001166496
SLC16A13		NM_201566
SLC17A5	SLC17A5	NM_012434
SLC25A19		NM_001126121
SLC25A32	SLC25A32	NM_030780
SLC25A40	SLC25A40	NM_018843
SLC27A4	SLC27A4	NM_005094
SLC30A7	SLC30A7	NM_001144884
SLC33A1	SLC33A1	NM_001190992
SLC35A4	SLC35A4	NM_080670
SLC35B1		NM_005827
SLC35E2B	SLC35E2B	NM_001110781
SLC44A1	SLC44A1	NM_080546
SLC7A5P2		NR_002594
SLTM		NM_001013843
SMARCD1		NM_139071
SMCR8		NM_144775
SMEK2	SMEK2	NM_020463
SNAP29		NM_004782
SNHG11		NR_003239
SNHG5	SNHG5	NR_003038
SNORA13	SNORA13	NR_002922
SNORA76		NR_002995
SNORD104		NR_004380
SNORD25		NR_002565
SNORD26		NR_002564
SNORD27		NR_002563
SNORD43		NR_002439
SNORD49B		NR_003043
SNORD68		NR_002450
SNX14	SNX14	NM_153816
SNX19		NM_014758
SNX27	SNX27	NM_030918
SNX29		NM_032167
SNX30	SNX30	NM_001012994
SNX5		NM_014426
SOD2	SOD2	NM_000636
SPNS1		NM_001142449
SPRY2		NM_005842
SPTAN1	SPTAN1	NM_003127
SRGAP1		NM_020762
SRRM1	SRRM1	NM_005839
SRRT	SRRT	NM_001128853
SSSCA1		NM_006396
ST13		NM_003932
ST20-MTHFS		NM_001199760
STAG3	STAG3	NM_012447
STAM2	STAM2	NM_005843
STIM1		NM_003156
STK17A	STK17A	NM_004760
STK4		NM_006282
STK40	STK40	NM_032017
STT3B	STT3B	NM_178862
STX4		NM_004604
STYXL1	STYXL1	NM_016086
SUDS3		NM_022491
SUPT4H1		NM_003168
SYNJ2	SYNJ2	NM_003898
TBC1D10B		NM_015527
TBX6		NM_004608
TCTA	TCTA	NM_022171
TEAD1		NM_021961
TEX22		NM_001195082
TFRC	TFRC	NM_003234
THAP10		NM_020147
THBS3	THBS3	NR_045553
TIGD7		NM_033208
TIMM21		NM_014177
TIPARP	TIPARP	NM_015508
TIPRL	TIPRL	NM_001031800
TMBIM6		NM_003217
TMED2		NM_006815
TMED4	TMED4	NM_182547
TMEM116		NM_001193453
TMEM117		NM_032256
TMEM134		NM_001078650
TMEM167B	TMEM167B	NM_020141
TMEM44	TMEM44	NM_138399
TMEM60	TMEM60	NM_032936
TMEM68	TMEM68	NM_152417
TMEM93		NM_001014764
TMEM9B		NM_020644
TOMM6	TOMM6	NM_001134493
TOP3A		NM_004618
TOP3B		NM_003935
TOR3A	TOR3A	NM_022371
TRAM2	TRAM2	NM_012288
TRAPPC3	TRAPPC3	NM_014408
TRAPPC9	TRAPPC9	NM_001160372
TRIB1	TRIB1	NM_025195
TRIM13		NM_213590
TRIM28		NM_005762
TRIM33	TRIM33	NM_033020
TRIM37		NM_001005207
TRIM41	TRIM41	NR_045218
TRIM46	TRIM46	NM_001256600
TRIP12	TRIP12	NM_004238
TRIP6	TRIP6	NM_003302
TRMT1L	TRMT1L	NM_030934
TRMT61A		NM_152307
TRNAU1AP	TRNAU1AP	NR_003109
TSEN15	TSEN15	NM_052965
TSEN34		NM_024075
TSNAX	TSNAX	NM_005999
TSNAX-DISC1	TSNAX-DISC1	NR_028400
TSR2		NM_058163
TSSK6		NM_032037
TTC9C		NM_173810
TUBB6		NM_032525
TUBD1		NM_001193609
TXNDC12	TXNDC12	NR_046406
TXNDC9	TXNDC9	NM_005783
TYMS		NM_001071
UBA2		NM_005499
UBE2D2	UBE2D2	NM_181838
UBE2D3	UBE2D3	NM_181892
UBE2V2	UBE2V2	NM_003350
UBE3C	UBE3C	NM_014671
UBR5	UBR5	NM_015902
UCHL1	UCHL1	NM_004181
UCP2		NM_003355
UGDH	UGDH	NM_001184701
UGGT1	UGGT1	NM_020120
USP3		NR_046342
USP31		NM_020718
USP48	USP48	NM_032236
USP9X		NM_001039591
UTP18		NM_016001
UTP23	UTP23	NM_032334
UVRAG		NM_003369
VAMP1		NM_014231
VAMP4	VAMP4	NM_003762
VAPA		NM_194434
VEGFA	VEGFA	NM_001033756
VEZF1		NM_007146
VPS18		NM_020857
VPS29		NM_016226
VPS37C		NM_017966
WBP1	WBP1	NM_012477
WBP2		NM_012478
WDR16		NM_145054
WDR25		NM_001161476
WDR43	WDR43	NM_015131
WDR78	WDR78	NM_207014
WNK1		NM_213655
WNK3		NM_001002838
WRNIP1	WRNIP1	NM_130395
XPNPEP3		NM_022098
XPO1	XPO1	NM_003400
XPO6		NM_015171
XXYLT1	XXYLT1	NM_152531
XYLB	XYLB	NM_005108
YAF2		NM_001190977
YKT6	YKT6	NM_006555
YTHDF1		NM_017798
YTHDF3	YTHDF3	NM_152758
ZBTB37	ZBTB37	NM_001122770
ZBTB7B	ZBTB7B	NR_046206
ZC3H6	ZC3H6	NM_198581
ZDHHC5		NM_015457
ZFAND3	ZFAND3	NM_021943
ZFP36		NM_003407
ZFP82		NM_133466
ZFYVE9	ZFYVE9	NM_004799
ZKSCAN1	ZKSCAN1	NM_003439
ZMIZ2	ZMIZ2	NM_031449
ZNF131	ZNF131	NM_003432
ZNF146		NM_007145
ZNF169	ZNF169	NM_194320
ZNF23		NM_145911
ZNF230		NM_006300
ZNF260		NM_001012756
ZNF263		NM_005741
ZNF284		NM_001037813
ZNF3	ZNF3	NM_017715
ZNF335		NM_022095
ZNF341		NM_032819
ZNF382		NM_032825
ZNF384		NM_133476
ZNF408		NM_024741
ZNF524		NM_153219
ZNF568		NM_001204839
ZNF581		NM_016535
ZNF652		NM_001145365
ZNF696	ZNF696	NM_030895
ZNF697	ZNF697	NM_001080470
ZNF706	ZNF706	NM_001042511
ZNF740		NM_001004304
ZNF764		NM_033410
ZNF782	ZNF782	NM_001001662
ZNF829		NM_001171979
ZNF839		NM_018335
ZRANB3	ZRANB3	NM_032143
ZYX	ZYX	NM_001010972

## Sheet: Supplemental Table 2
ETS1-bound promoters	ETS1 high-signal selected bound promoters	RefSeq_ID
AAMP	AAMP	NM_001087
ABI2		NM_005759
ACOT13		NM_001160094
ADAM15		NM_207195
ADCK3		NM_020247
ADNP		NM_181442
ADPRHL1		NM_199162
ADPRHL2		NM_017825
ADRM1		NM_175573
AGBL5		NM_001035507
AHCYL2		NM_001130720
AHSA1	AHSA1	NM_012111
AKAP10		NM_007202
AKIRIN1	AKIRIN1	NM_001136275
ALDH3A2		NM_001031806
ALG10B	ALG10B	NM_001013620
ALYREF		NM_005782
ANKRD13D		NM_207354
ANKRD18A		NM_147195
ANKRD19P		NR_026868
ANKRD24	ANKRD24	NM_133475
ANO6		NM_001025356
AP2S1	AP2S1	NM_021575
AP4E1		NM_001252127
ARHGAP1		NM_004308
ARHGEF12		NM_015313
ARHGEF2		NM_004723
ARPC2	ARPC2	NM_152862
ARPC5L		NM_030978
ARV1		NM_022786
ASAP1	ASAP1	NM_001247996
ASB1	ASB1	NM_001040445
ASB6		NM_017873
ASF1B		NM_018154
ATG16L1		NM_198890
ATP6V1H		NM_213620
B3GALT6	B3GALT6	NM_080605
BANP	BANP	NM_017869
BICD1		NM_001003398
BICD2	BICD2	NM_001003800
BIRC6		NM_016252
BOD1		NM_138369
BOD1L1		NM_148894
BOLA1		NM_016074
BRIX1		NM_018321
BTBD19		NM_001136537
BTRC		NM_003939
BUB1B		NM_001211
BUD31	BUD31	NM_003910
C11orf2		NM_013265
C11orf67		NM_024684
C11orf73	C11orf73	NM_016401
C12orf44	C12orf44	NM_021934
C14orf133		NM_001193317
C16orf55		NM_153025
C17orf103		NM_152914
C17orf49		NM_174893
C19orf44		NM_032207
C1orf112	C1orf112	NM_018186
C1orf174	C1orf174	NM_207356
C1orf55		NM_152608
C1orf86		NM_001256946
C20orf4		NM_015511
C2orf76		NM_001017927
C3orf19		NM_016474
C6orf120		NM_001029863
C6orf70		NM_018341
C7orf44		NM_018224
C7orf55		NM_197964
C8G	C8G	NM_000606
C8orf37		NM_177965
C8orf44	C8orf44	NM_019607
C8orf44-SGK3	C8orf44-SGK3	NM_001204173
C9orf43		NM_152786
C9orf96		NM_153710
CALCOCO1		NM_020898
CALR3		NM_145046
CAPRIN2	CAPRIN2	NM_001002259
CARS		NR_036542
CCDC103		NM_213607
CCDC115	CCDC115	NM_032357
CCDC132		NM_017667
CCDC150	CCDC150	NM_001080539
CCDC151		NM_145045
CCDC163P		NR_033298
CCDC76		NM_019083
CCDC90B		NM_021825
CCDC97		NM_052848
CCT3		NM_001008800
CD2BP2	CD2BP2	NM_001243646
CDC40	CDC40	NM_015891
CDC45	CDC45	NM_001178011
CDK13		NM_003718
CDK5	CDK5	NM_001164410
CEBPD		NM_005195
CECR5-AS1		NR_024483
CEP57		NM_001243777
CEP89		NM_032816
CHD7		NM_017780
CHEK2		NM_001257387
CHMP4B	CHMP4B	NM_176812
CHPF		NM_001195731
CHST2		NM_004267
CIAO1		NM_004804
CIZ1		NM_001257976
CKS1B	CKS1B	NR_024163
CKS2		NM_001827
CLASRP		NM_007056
CNPPD1	CNPPD1	NM_015680
COG8	COG8	NM_032382
COPE		NM_199444
COX4NB		NM_006067
CPSF1		NM_013291
CPSF7		NM_024811
CREB3		NM_006368
CRK		NM_005206
CRTC2	CRTC2	NM_181715
CSGALNACT2		NM_018590
CSNK1A1		NM_001025105
CUL4A		NM_003589
CYB5D1		NM_144607
CYP4V2		NM_207352
DAP3		NM_001199851
DARS2	DARS2	NM_018122
DBNL		NM_001014436
DCAF6		NM_001017977
DDX23	DDX23	NM_004818
DDX49		NR_033677
DEDD	DEDD	NM_001039712
DEDD2		NM_133328
DGAT1		NM_012079
DLX1		NM_178120
DMTF1		NM_001142327
DNAJB6		NM_005494
DNLZ		NM_001080849
DPM3		NM_018973
DPP8		NM_197960
DPP9	DPP9	NM_139159
DPY19L4		NM_181787
DR1	DR1	NM_001938
ECH1		NM_001398
EFCAB7		NM_032437
EIF1AD		NM_001242483
EIF2AK4	EIF2AK4	NM_001013703
EIF6		NM_181468
EME1		NM_152463
EMG1		NM_006331
ENO1-AS1		NR_038351
ENY2	ENY2	NM_020189
ERBB2IP		NM_001006600
ERC1		NR_027948
ERF		NM_006494
ESPL1		NM_012291
ETV3	ETV3	NM_005240
ETV6	ETV6	NM_001987
EXOC2	EXOC2	NM_018303
EXOC7		NR_028133
EXOSC4	EXOSC4	NM_019037
EXT1		NM_000127
FAF2	FAF2	NM_014613
FAM113A		NM_022760
FAM120B	FAM120B	NM_032448
FAM134A		NM_024293
FAM168A		NM_015159
FAM18B1		NM_016078
FAM201A		NR_027294
FAM20B		NM_014864
FAM222A	FAM222A	NM_032829
FAM91A1		NM_144963
FANCC		NM_001243743
FBXL19-AS1	FBXL19-AS1	NR_024348
FBXO36	FBXO36	NM_174899
FBXO46	FBXO46	NM_001080469
FBXO48		NM_001024680
FCHSD2	FCHSD2	NM_014824
FEM1A		NM_018708
FIBP		NM_004214
FKBP1A		NM_054014
FKBP1A-SDCBP2		NR_037661
FLJ10038		NR_026891
FLJ27352		NM_001198784
FOSB		NM_006732
FOXA3		NM_004497
FUBP3		NM_003934
GAPVD1		NM_015635
GLUL		NM_001033056
GPBP1L1	GPBP1L1	NM_021639
GPR108		NM_001080452
GPS2		NM_004489
GRK4	GRK4	NM_001004056
GSPT1	GSPT1	NM_001130006
GTF2I		NM_032999
GTPBP2		NM_019096
HEATR2		NM_017802
HIGD2A		NM_138820
HIST1H4H		NM_003543
HMBOX1	HMBOX1	NM_001135726
HMGN4		NM_006353
HNRNPF	HNRNPF	NM_001098208
HSPD1	HSPD1	NM_002156
HSPE1		NM_002157
HSPE1-MOB4		NM_001202485
IFT20		NM_174887
IGF2R		NM_000876
IMP4	IMP4	NM_033416
ING4	ING4	NM_016162
INTS1		NM_001080453
INTS9	INTS9	NM_001172562
INVS		NM_014425
IPO13		NM_014652
IPPK		NM_022755
IQCH		NM_001031715
IRF2BP1		NM_015649
ISG20L2	ISG20L2	NM_030980
IST1		NM_014761
ISY1		NM_020701
ISY1-RAB43		NM_001204890
ITCH		NM_031483
ITGB3BP		NR_045147
JARID2		NM_004973
KBTBD2		NM_015483
KIAA0355	KIAA0355	NM_014686
KIAA0913		NM_015037
KIAA1033		NM_015275
KIAA1274		NM_014431
KIAA1737		NM_033426
KIAA1908		NR_027328
KIF3B	KIF3B	NM_004798
KLHDC3		NR_040101
KLHDC5		NM_020782
KLHL18		NM_025010
KLHL20		NM_014458
LAS1L		NM_031206
LCORL		NM_001166139
LETM1	LETM1	NM_012318
LHX4		NM_033343
LIN37		NM_019104
LINC00235		NR_024121
LMNA		NR_047544
LNPEP	LNPEP	NM_005575
LOC100130950	LOC100130950	NR_034082
LOC100130987		NR_024469
LOC100131564		NR_034089
LOC100287177		NM_001242348
LOC100287314		NR_040245
LOC100294362		NR_029376
LOC100379224	LOC100379224	NR_033341
LOC100506207		NR_038980
LOC100507299		NR_039990
LOC100507373		NR_045214
LOC219731		NR_038222
LOC284080		NR_038230
LOC286190		NR_038881
LOC389791		NR_024425
LOC400027		NR_028408
LOC440288		NR_038449
LOC644656		NR_036539
LOC729683		NR_046273
LOC730183		NM_001256932
LRRC29		NM_012163
LRSAM1		NM_001005373
LYSMD1	LYSMD1	NM_212551
MAD2L1BP	MAD2L1BP	NM_001003690
MAEA		NM_005882
MAN1A2		NM_006699
MAP3K7		NM_145331
MAPK8IP3		NM_015133
MBD5		NM_018328
MBTD1		NM_017643
MCM7		NM_182776
MDH2		NM_005918
MEA1		NM_014623
MED15	MED15	NM_001003891
MEF2D		NM_005920
MEN1		NM_130801
MEPCE		NM_001194992
METTL12		NM_001043229
METTL18		NM_033418
METTL21A	METTL21A	NM_145280
MEX3A	MEX3A	NM_001093725
MFSD10		NM_001120
MIR3124		NR_036070
MIR4515		NR_039740
MIR4519		NR_039744
MIR4530	MIR4530	NR_039755
MIR4638	MIR4638	NR_039781
MIR4781		NR_039942
MIR611		NR_030342
MIRLET7I		NR_029661
MLF2		NM_005439
MLLT11	MLLT11	NM_006818
MORN1	MORN1	NM_024848
MRPL24	MRPL24	NM_024540
MRPL50		NM_019051
MRPS12		NM_033362
MRPS26	MRPS26	NM_030811
MRPS33		NM_016071
MSANTD2		NM_024631
MSH6		NM_000179
MST1P2		NR_027504
MTMR4		NM_004687
MUTED	MUTED	NM_201280
MUTED-TXNDC5	MUTED-TXNDC5	NR_037616
MYBL1	MYBL1	NM_001080416
N4BP2		NM_018177
NCAPD2		NM_014865
NCDN		NM_001014839
NCKAP5L		NM_001037806
NCLN		NM_020170
NDUFS7		NM_024407
NEAT1		NR_028272
NFAT5		NM_138713
NFKB2	NFKB2	NM_001077493
NIT1		NM_001185092
NME1		NM_000269
NME1-NME2		NR_037149
NMT1		NM_021079
NOC3L		NM_022451
NOP14	NOP14	NM_003703
NOXA1		NM_001256067
NSMCE2		NM_173685
NTAN1		NM_173474
NTHL1		NM_002528
NUDT1		NM_198949
NUF2		NM_145697
NUMA1		NM_006185
NUTF2	NUTF2	NM_005796
OXR1		NM_018002
PAK1IP1		NM_017906
PANK3	PANK3	NM_024594
PAQR4		NM_152341
PARK7		NM_001123377
PCBP1-AS1		NR_033872
PCBP2		NM_001128913
PCIF1		NM_022104
PDAP1		NM_014891
PDE6D		NM_002601
PER2		NM_022817
PEX1	PEX1	NM_000466
PGAM5		NM_001170543
PGS1	PGS1	NM_024419
PHB		NM_002634
PHB2	PHB2	NM_007273
PHF12		NM_001033561
PHF23	PHF23	NM_024297
PLEKHF1		NM_024310
PLOD3		NM_001084
PMPCA		NM_015160
PNKD	PNKD	NM_015488
POGK		NM_017542
POLG		NM_001126131
POU2F1		NM_001198786
PPME1		NM_016147
PPP1R12C		NM_017607
PPP1R35		NM_145030
PPP1R9B		NM_032595
PPP2R5B		NM_006244
PRAF2		NM_007213
PRAME		NM_206955
PRCC	PRCC	NM_005973
PRDX5		NM_181652
PRKAG1		NM_001206710
PRKCE		NM_005400
PRKDC		NM_001081640
PRMT6	PRMT6	NM_018137
PRPF4		NM_004697
PRR11		NM_018304
PRRG2		NM_000951
PSENEN	PSENEN	NM_172341
PSMD8		NM_002812
PSMG3		NM_032302
PSRC1		NM_001005290
PTBP3		NM_001244898
PTCH1		NM_001083607
PTK2		NM_005607
PTPN21		NM_007039
PTRH1		NM_001002913
RAB32		NM_006834
RABAC1	RABAC1	NM_006423
RABGEF1		NM_014504
RBM45		NM_152945
RBM48	RBM48	NM_032120
RER1		NM_007033
RFC2		NM_002914
RIC8B		NM_018157
RMND1		NM_017909
RNU4ATAC		NR_023343
RPIA		NM_144563
RPL12		NM_000976
RPLP2		NM_001004
RPS11		NM_001015
RPS14		NM_001025071
RPS16		NM_001020
RPS19	RPS19	NM_001022
RQCD1		NM_005444
RUSC2		NM_014806
SAP130		NM_024545
SCARNA16		NR_003013
SCARNA2	SCARNA2	NR_003023
SCNM1	SCNM1	NR_037937
SCYL3	SCYL3	NM_181093
SDHAF2		NM_017841
SEC24A		NM_021982
SENP1	SENP1	NM_014554
SEPT10		NR_047585
SERPINI1		NM_001122752
SFT2D1		NM_145169
SGK1		NM_005627
SHOC2		NM_007373
SHPK		NM_013276
SKP2		NM_001243120
SLAIN2		NM_020846
SLC25A32		NM_030780
SLC25A40		NM_018843
SLC31A1		NM_001859
SLC44A1		NM_080546
SLC48A1		NM_017842
SLC4A2	SLC4A2	NM_001199692
SMCR8	SMCR8	NM_144775
SMG5		NM_015327
SMUG1		NM_001243789
SNAP29	SNAP29	NM_004782
SNF8		NM_007241
SNORA48		NR_002918
SNORA57		NR_004390
SNORD12C		NR_002433
SNORD68		NR_002450
SNRPA1		NM_003090
SNRPB2		NM_198220
SNRPD1	SNRPD1	NM_006938
SNRPE		NM_003094
SNX27		NM_030918
SOWAHC		NM_023016
SPECC1	SPECC1	NM_001243439
SPRED3		NM_001039616
SRD5A1	SRD5A1	NM_001047
SRSF2		NR_036608
SSSCA1		NM_006396
ST20-MTHFS		NM_001199760
ST3GAL2	ST3GAL2	NM_006927
STAT1		NM_139266
STAU1		NM_001037328
STK25	STK25	NM_006374
STK4		NM_006282
STRN		NM_003162
SURF6	SURF6	NM_006753
SWT1		NM_001105518
SYNJ2		NM_003898
TAF3		NM_031923
TBC1D16		NM_019020
TBC1D17		NM_001168222
TBX6	TBX6	NM_004608
TCEANC2	TCEANC2	NM_153035
TCTEX1D4		NM_001013632
TECPR1	TECPR1	NM_015395
TEX10	TEX10	NM_001161584
TEX22		NM_001195082
TFAM		NM_003201
TFEB		NM_007162
THRAP3		NM_005119
TMEM102		NM_178518
TMEM115	TMEM115	NM_007024
TMEM127		NM_017849
TMEM175		NM_032326
TMEM198		NM_001005209
TMEM43		NM_024334
TMEM48		NR_033142
TMEM60		NM_032936
TOP3A		NM_004618
TOR4A	TOR4A	NM_017723
TPGS1		NM_033513
TPRKB		NM_016058
TRAF4		NM_004295
TRAF7	TRAF7	NM_032271
TRAM2	TRAM2	NM_012288
TRAPPC3	TRAPPC3	NM_014408
TRIB1		NM_025195
TRIM41		NR_045218
TRIO		NM_007118
TRIP12		NM_004238
TRIP13		NM_001166260
TRMT112		NM_016404
TRMT1L	TRMT1L	NM_030934
TRMT2A		NM_182984
TRPC4AP	TRPC4AP	NM_199368
TSC2	TSC2	NM_000548
TSNAX		NM_005999
TSNAX-DISC1		NR_028400
TSNAXIP1	TSNAXIP1	NM_018430
TSSK6		NM_032037
TSTA3	TSTA3	NM_003313
TTC13		NM_024525
TTC16		NM_144965
TTC31		NR_027749
TUBB6		NM_032525
TWF1		NM_002822
TXNDC17		NM_032731
U2SURP		NM_001080415
UBA2	UBA2	NM_005499
UBAC1	UBAC1	NM_016172
UBL7		NM_032907
UBR2		NM_001184801
UFD1L		NM_001035247
UNK	UNK	NR_038131
USP32		NM_032582
USP48		NM_032236
VAPA	VAPA	NM_194434
VCPIP1	VCPIP1	NM_025054
VPS37C		NM_017966
WASF1		NM_001024936
WASL		NM_003941
WBP2		NM_012478
WDR26		NM_001115113
WDR37		NM_014023
WDR43		NM_015131
WDR53		NM_182627
WNK1		NM_213655
WRNIP1		NM_130395
XPOT		NM_007235
YAP1	YAP1	NM_001130145
YES1		NM_005433
YWHAZ		NM_001135702
ZBTB37		NM_001122770
ZCCHC3		NM_033089
ZCCHC4		NM_024936
ZFP112		NM_001083335
ZFP161		NM_001243702
ZFYVE9		NM_004799
ZNF133	ZNF133	NM_001083330
ZNF140		NM_003440
ZNF143		NM_003442
ZNF155	ZNF155	NM_003445
ZNF189		NM_197977
ZNF221	ZNF221	NM_013359
ZNF224	ZNF224	NM_013398
ZNF225	ZNF225	NM_013362
ZNF226	ZNF226	NM_001146220
ZNF227	ZNF227	NM_182490
ZNF230	ZNF230	NM_006300
ZNF234		NM_001144824
ZNF235		NM_004234
ZNF260	ZNF260	NM_001012756
ZNF263		NM_005741
ZNF283		NM_181845
ZNF284	ZNF284	NM_001037813
ZNF32	ZNF32	NM_001005368
ZNF384	ZNF384	NM_133476
ZNF408		NM_024741
ZNF425	ZNF425	NM_001001661
ZNF444		NM_001253792
ZNF45	ZNF45	NM_003425
ZNF524		NM_153219
ZNF529	ZNF529	NM_020951
ZNF546	ZNF546	NM_178544
ZNF568		NM_001204839
ZNF569	ZNF569	NM_152484
ZNF585A	ZNF585A	NM_199126
ZNF594		NM_032530
ZNF696	ZNF696	NM_030895
ZNF697		NM_001080470
ZNF7		NM_003416
ZNF740	ZNF740	NM_001004304
ZNF747		NM_023931
ZNF787		NM_001002836
ZNF790	ZNF790	NM_001242802
ZNF815P		NR_023382
ZNF821		NM_001201553
ZNF829	ZNF829	NM_001171979
ZNFX1		NM_021035
ZSCAN22		NM_181846
ZYX		NM_001010972

## Sheet: Supplemental Table 3
GABPA-bound promoters	GABPA high-signal selected bound promoters	RefSeq_ID
AAK1		NM_014911
ABCD1		NM_000033
ACAD11		NM_032169
ACO2		NM_001098
ACOT13		NM_001160094
ACOT8		NM_005469
ACTR2		NM_001005386
ACVR2A		NM_001616
ADAL		NM_001012969
ADAM17		NM_003183
ADAT2		NM_182503
ADIPOR2		NM_024551
ADO		NM_032804
ADPRHL1	ADPRHL1	NM_199162
ADPRHL2		NM_017825
ADRM1	ADRM1	NM_175573
ADSL	ADSL	NM_000026
AFTPH		NM_203437
AHSA1	AHSA1	NM_012111
AKT2	AKT2	NM_001243027
AKTIP		NM_001012398
ALG10B	ALG10B	NM_001013620
ALG3		NM_005787
ALKBH1	ALKBH1	NM_006020
ALKBH3	ALKBH3	NM_139178
ALKBH4		NM_017621
ALYREF		NM_005782
AMD1		NM_001634
AMDHD1		NM_152435
ANAPC11	ANAPC11	NM_001002247
ANAPC5		NM_016237
ANKIB1		NM_019004
ANKRD24	ANKRD24	NM_133475
ANKRD32	ANKRD32	NM_032290
ANKRD42		NM_182603
ANKS3	ANKS3	NM_133450
AP1AR		NM_018569
AP1B1		NM_001166019
AP1M1		NM_032493
AP2A1		NM_014203
AP3S1		NM_001284
AP4B1		NM_001253852
AP5Z1		NM_014855
APBA3		NM_004886
APEH		NM_001640
AQR	AQR	NM_014691
ARF4		NM_001660
ARFGAP1		NM_175609
ARFIP1		NM_001025593
ARFRP1		NM_001134758
ARHGAP1	ARHGAP1	NM_004308
ARHGDIA		NM_001185077
ARHGEF12		NM_015313
ARID3B		NM_006465
ARIH2		NM_006321
ARL16	ARL16	NM_001040025
ARPC2	ARPC2	NM_152862
ARPC3		NM_005719
ARPC5L	ARPC5L	NM_030978
ARPP19		NM_006628
ARV1		NM_022786
ASAH2B		NM_001079516
ASB1		NM_001040445
ASB3	ASB3	NM_001201965
ASB6	ASB6	NM_017873
ASXL2		NM_018263
ATAD1	ATAD1	NM_032810
ATAD3B		NM_031921
ATG16L1		NM_198890
ATG2B		NM_018036
ATP13A1		NM_020410
ATP5C1		NM_001001973
ATP5E		NM_006886
ATP5H		NM_006356
ATP5J		NM_001003701
ATP6V0A2		NM_012463
ATP6V1A		NM_001690
ATXN10		NM_013236
B3GAT3		NM_012200
BAG1		NM_004323
BAG4		NM_001204878
BANP		NM_017869
BBIP1		NM_001195306
BBS10		NM_024685
BCAP31		NM_001139457
BCAS2		NM_005872
BCAS3		NM_001099432
BCL2L13		NM_015367
BET1L		NM_001098787
BLZF1		NM_003666
BMS1P4		NR_026592
BOD1L1		NM_148894
BPGM		NM_001724
BRD8		NM_139199
BRF2		NM_018310
BRIX1		NM_018321
BTD		NM_000060
BTF3		NM_001037637
BUD31	BUD31	NM_003910
C10orf2	C10orf2	NM_021830
C11orf10		NM_014206
C11orf2	C11orf2	NM_013265
C11orf24		NM_022338
C11orf49		NM_001003678
C11orf57		NM_001082970
C11orf73	C11orf73	NM_016401
C12orf10	C12orf10	NM_021640
C12orf4		NM_020374
C12orf44		NM_021934
C12orf60		NM_175874
C14orf109		NM_015676
C14orf118	C14orf118	NM_017926
C14orf133	C14orf133	NM_001193317
C14orf142		NM_032490
C15orf24		NM_020154
C15orf33		NM_152647
C15orf44		NR_045105
C16orf46		NM_001100873
C16orf52		NM_001164579
C16orf55	C16orf55	NM_153025
C16orf71		NM_139170
C16orf88		NM_001012991
C17orf100		NM_001105520
C17orf48	C17orf48	NM_020233
C17orf49		NM_174893
C17orf56		NM_144679
C17orf65		NM_178542
C17orf89		NM_001086521
C17orf90	C17orf90	NM_001039842
C18orf21		NM_001201475
C18orf25		NM_001008239
C19orf25		NM_152482
C19orf42		NM_024104
C19orf44		NM_032207
C19orf52	C19orf52	NM_138358
C19orf53		NM_014047
C19orf79		NM_001171155
C1orf112		NM_018186
C1orf212		NM_001164824
C1orf31		NM_001206641
C1orf52		NR_024113
C1orf74		NM_152485
C1QBP		NM_001212
C20orf11		NM_017896
C20orf196		NM_152504
C20orf24		NR_026562
C20orf26		NM_015585
C20orf3		NM_020531
C20orf4	C20orf4	NM_015511
C20orf43		NM_016407
C21orf119	C21orf119	NR_026845
C21orf59		NR_036552
C21orf67	C21orf67	NR_027128
C22orf13		NM_031444
C2CD3		NM_015531
C2orf43		NM_021925
C2orf56		NM_144736
C2orf68		NM_001013649
C3orf19		NM_016474
C4orf52		NM_001145432
C5orf22		NM_018356
C5orf34		NM_198566
C5orf43		NM_001048249
C5orf55	C5orf55	NM_138464
C6orf120	C6orf120	NM_001029863
C6orf130		NM_145063
C6orf211		NM_024573
C6orf52		NR_026737
C6orf70		NM_018341
C6orf89		NM_152734
C7orf10		NM_001193312
C7orf43		NM_018275
C7orf55	C7orf55	NM_197964
C7orf73		NM_001130929
C8orf33		NM_023080
C8orf44		NM_019607
C8orf44-SGK3		NM_001204173
C8orf76		NM_032847
CAGE1	CAGE1	NM_001170692
CALR3		NM_145046
CALU		NM_001199674
CAP1		NM_001105530
CAPN10		NM_023085
CAPRIN2		NM_001002259
CAPZB		NR_038125
CARS		NR_036542
CATSPERD		NM_152784
CBX8		NM_020649
CCBL1		NM_001122671
CCDC102B		NM_001093729
CCDC11		NM_145020
CCDC115		NM_032357
CCDC137	CCDC137	NM_199287
CCDC15		NM_025004
CCDC151	CCDC151	NM_145045
CCDC25		NM_018246
CCDC38		NM_182496
CCDC39		NM_181426
CCDC47		NM_020198
CCDC51		NM_024661
CCDC71	CCDC71	NM_022903
CCDC72	CCDC72	NM_015933
CCDC76		NM_019083
CCDC77		NM_001130147
CCDC9		NM_015603
CCDC94		NM_018074
CCNL2		NM_030937
CCT2		NM_006431
CCT6P1		NR_003110
CCT7		NM_001166284
CCZ1		NM_015622
CCZ1B		NM_198097
CD2BP2	CD2BP2	NM_001243646
CDC123		NM_006023
CDC16	CDC16	NM_003903
CDC20		NM_001255
CDC26		NM_139286
CDC37		NM_007065
CDC37L1		NM_017913
CDC45		NM_001178011
CDK13		NM_003718
CDK5		NM_001164410
CDK5RAP1	CDK5RAP1	NM_016082
CDK9		NM_001261
CDKL3	CDKL3	NM_001113575
CEBPZ		NM_005760
CENPH		NM_022909
CENPQ		NM_018132
CEP57		NM_001243777
CES2		NM_198061
CFDP1		NM_006324
CFL1P1	CFL1P1	NR_028492
CGGBP1		NM_001008390
CHCHD2		NM_016139
CHCHD3		NM_017812
CHCHD5		NM_032309
CHCHD8	CHCHD8	NM_016565
CHERP		NM_006387
CHMP1A		NR_046418
CHMP2A		NM_198426
CHPF		NM_001195731
CHPF2		NM_019015
CHTF8		NM_001040146
CIAO1		NM_004804
CINP		NM_001177611
CIR1		NM_004882
CIRH1A		NM_032830
CKS1B		NR_024163
CLASRP	CLASRP	NM_007056
CLCN6		NR_046428
CLINT1		NM_001195555
CLNS1A		NM_001293
CNOT10		NR_046352
CNST		NM_152609
CNTROB		NM_001037144
COA5		NM_001008215
COBRA1		NM_015456
COG3		NM_031431
COG8		NM_032382
COMMD2		NM_016094
COMMD5		NM_001081004
COPE		NM_199444
COPS2	COPS2	NM_001143887
COPS3	COPS3	NM_001199125
COPS7A		NM_001164094
COPS7B	COPS7B	NM_022730
COQ4	COQ4	NM_016035
COX10		NM_001303
COX14		NM_001257133
COX4NB		NM_006067
COX5B		NM_001862
COX6A1		NM_004373
COX8A		NM_004074
CPSF1		NM_013291
CPSF3		NM_016207
CPSF7	CPSF7	NM_024811
CREB3		NM_006368
CRK		NM_005206
CRTC2		NM_181715
CSNK1A1		NM_001025105
CSNK2A1		NM_177559
CSTF2T		NM_015235
CTR9	CTR9	NM_014633
CTU1		NM_145232
CUL4A		NM_003589
CUTC		NM_015960
CWC15		NM_016403
DARS2		NM_018122
DBNL	DBNL	NM_001014436
DCAF16		NM_017741
DCAF7	DCAF7	NM_005828
DCDC1		NM_181807
DCLRE1B		NM_022836
DCP1A		NM_018403
DCTN3	DCTN3	NM_024348
DCUN1D5		NM_032299
DDA1		NM_024050
DDOST		NM_005216
DDX18	DDX18	NM_006773
DDX19A		NM_018332
DDX21		NM_004728
DDX24		NM_020414
DDX42		NM_203499
DDX46		NM_014829
DDX47		NM_016355
DDX49	DDX49	NR_033677
DDX55	DDX55	NM_020936
DEDD		NM_001039712
DEPDC4		NM_152317
DERL2		NM_016041
DET1		NM_017996
DGUOK		NM_080916
DHPS		NM_001206974
DHX30		NM_014966
DHX38		NM_014003
DHX57		NM_198963
DHX8		NM_004941
DISP1		NM_032890
DLST		NR_045209
DLX4		NM_138281
DMAP1	DMAP1	NM_001034024
DMTF1		NM_001142327
DMWD	DMWD	NM_004943
DNAH7		NM_018897
DNAJB6	DNAJB6	NM_005494
DNAJB9		NM_012328
DNAJC14		NM_032364
DNAJC24	DNAJC24	NM_181706
DNAJC25	DNAJC25	NM_001015882
DNAJC25-GNG10	DNAJC25-GNG10	NM_004125
DNAJC7		NM_001144766
DNLZ		NM_001080849
DPCD	DPCD	NM_015448
DPH2	DPH2	NM_001039589
DPH3		NM_001047434
DPM1		NM_003859
DPM3	DPM3	NM_018973
DPP8		NM_197960
DPP9		NM_139159
DPY19L4		NM_181787
DR1		NM_001938
DRG2		NM_001388
DROSHA		NM_001100412
DSCR3		NM_006052
DSTYK		NM_199462
DTWD1		NM_001144955
DUS1L	DUS1L	NM_022156
DUT		NM_001025248
DZIP3		NM_014648
E2F4	E2F4	NM_001950
EAF1		NM_033083
EARS2		NR_003501
ECD		NM_007265
ECE2		NM_014693
ECHDC1		NM_001139510
ECSIT	ECSIT	NM_001243204
EDC3		NM_025083
EDC4		NM_014329
EEF1B2		NM_001959
EFCAB6		NM_022785
EFCAB7		NM_032437
EHMT1	EHMT1	NM_024757
EIF1AD	EIF1AD	NM_001242483
EIF2B1		NM_001414
EIF2B2		NM_014239
EIF2C3		NM_177422
EIF2S1	EIF2S1	NM_004094
EIF2S3		NM_001415
EIF3G		NM_003755
EIF3H		NM_003756
EIF3I		NM_003757
EIF3L		NM_016091
EIF4A1		NM_001204510
EIF4E2	EIF4E2	NM_004846
EIF5B		NM_015904
EIF6	EIF6	NM_181468
ELAC2		NM_173717
ELAVL1		NM_001419
ELMOD2		NM_153702
ELOF1		NM_032377
ELP2		NM_001242879
EME1	EME1	NM_152463
EME2	EME2	NM_001257370
EMG1	EMG1	NM_006331
ENDOV		NM_001164637
EPN1	EPN1	NM_001130072
ERBB2		NM_001005862
ERCC3		NM_000122
ERCC5		NM_000123
ERGIC3		NM_198398
ERH		NM_004450
ERI2		NM_080663
ERLEC1		NM_001127398
ERVK13-1		NR_040023
ETV3		NM_005240
EXD2		NR_034164
EXD3		NM_017820
EXOC1		NM_001024924
EXOC2		NM_018303
EXOC3	EXOC3	NM_007277
EXOSC3		NM_016042
EXOSC4	EXOSC4	NM_019037
EXT1		NM_000127
EXTL2		NM_001439
EYA3		NM_001990
FAF2		NM_014613
FAM103A1		NM_031452
FAM104B		NM_001166703
FAM108A1		NM_031213
FAM108B1		NM_001025780
FAM113A	FAM113A	NM_022760
FAM114A2	FAM114A2	NM_018691
FAM120B	FAM120B	NM_032448
FAM125A	FAM125A	NM_138401
FAM126B		NM_173822
FAM149B1	FAM149B1	NM_173348
FAM173A		NM_023933
FAM179B		NM_015091
FAM188A		NM_024948
FAM18B1	FAM18B1	NM_016078
FAM195B		NM_207368
FAM200A		NM_145111
FAM208B		NM_017782
FAM32A	FAM32A	NM_014077
FAM73A		NM_198549
FAM82B		NM_016033
FAM8A1		NM_016255
FAM91A1	FAM91A1	NM_144963
FAM98B		NM_001042429
FANCI		NM_018193
FANCM		NM_020937
FARSA		NM_004461
FASTKD5		NM_021826
FBXL17		NM_001163315
FBXL18	FBXL18	NM_024963
FBXL6	FBXL6	NM_024555
FBXO22		NR_037623
FBXO28		NM_001136115
FBXO36		NM_174899
FBXO38	FBXO38	NM_030793
FBXW11		NM_033644
FBXW2		NM_012164
FBXW8		NM_012174
FBXW9		NM_032301
FCF1		NM_015962
FEM1A		NM_018708
FEM1B		NM_015322
FEN1		NM_004111
FIS1		NM_016068
FIZ1		NM_032836
FKBP1A	FKBP1A	NM_054014
FKBP1A-SDCBP2	FKBP1A-SDCBP2	NR_037661
FKBP2	FKBP2	NM_004470
FLAD1		NM_025207
FLJ37035		NR_033847
FLJ38109		NR_037897
FLJ40852	FLJ40852	NR_015392
FOXA3		NM_004497
FOXJ3		NM_001198851
FOXRED1		NR_037647
FRA10AC1	FRA10AC1	NM_145246
FRS2		NM_001042555
FTSJ2	FTSJ2	NM_013393
FUBP3	FUBP3	NM_003934
FXC1		NM_012192
FZR1		NM_016263
G6PD		NM_000402
GABARAPL2		NM_007285
GABPA		NM_001197297
GALK2	GALK2	NM_001001556
GANC		NM_198141
GAPDH		NM_002046
GAPVD1		NM_015635
GAR1		NM_032993
GATAD1	GATAD1	NM_021167
GBA2		NM_020944
GCC1		NM_024523
GCC2		NM_181453
GCFC1-AS1		NR_038879
GCFC2		NM_001201334
GCN1L1		NM_006836
GDAP1	GDAP1	NR_046346
GEMIN8		NM_001042479
GFM1		NM_024996
GFM2		NM_032380
GGA1		NM_001001560
GIN1	GIN1	NM_017676
GLRX5	GLRX5	NM_016417
GLTPD1	GLTPD1	NM_001029885
GLTSCR2		NM_015710
GLYCTK		NM_001144951
GMPR2		NM_001002000
GNAI3		NM_006496
GNAS-AS1		NR_002785
GNB2L1		NM_006098
GNL2		NM_013285
GOLGA1		NM_002077
GOLGA3	GOLGA3	NM_005895
GOLGB1		NM_004487
GOSR1		NM_001007025
GOSR2		NM_004287
GPATCH8		NM_001002909
GPC1		NM_002081
GPS1		NM_212492
GPS2	GPS2	NM_004489
GRPEL2	GRPEL2	NM_152407
GSPT1		NM_001130006
GSTCD		NM_024751
GTF2H2C		NM_001098728
GTF2H2D		NM_001042490
GTF3C1		NM_001520
GTF3C4		NM_012204
GTF3C5		NM_001122823
GTPBP4		NM_012341
GTPBP5		NM_015666
GTSF1		NM_144594
GUSBP1		NR_027026
GUSBP4		NR_003660
GYS1		NR_027763
HACL1		NM_012260
HARS2	HARS2	NM_012208
HAT1		NR_027862
HCCS		NM_001171991
HDHD2		NM_032124
HEATR2	HEATR2	NM_017802
HELQ		NM_133636
HEMK1	HEMK1	NM_016173
HGS		NM_004712
HIATL1		NM_032558
HMGN4		NM_006353
HMGXB3		NM_014983
HNRNPA1L2		NM_001011724
HNRNPC		NM_031314
HPS5		NM_007216
HSP90B1		NM_003299
HSPA4		NM_002154
HSPA5		NM_005347
HSPC072		NR_026884
HSPD1		NM_002156
ICT1		NM_001545
IDH3B	IDH3B	NM_174856
IER2	IER2	NM_004907
IFI27L1	IFI27L1	NM_206949
IFT20		NM_174887
IGHMBP2	IGHMBP2	NM_002180
IKBKAP		NM_003640
IMP4		NM_033416
IMPACT	IMPACT	NM_018439
INCENP		NM_020238
ING1		NM_198217
ING4	ING4	NM_016162
INO80B	INO80B	NM_031288
INO80B-WBP1	INO80B-WBP1	NR_037849
INPP5K		NM_001135642
INSIG2	INSIG2	NM_016133
INTS1	INTS1	NM_001080453
INTS12		NM_001142471
INTS3		NM_023015
INTS4		NM_033547
INVS		NM_014425
IPO4		NM_024658
IPO7		NM_006391
IPPK	IPPK	NM_022755
IRF2BP1		NM_015649
ISG20L2	ISG20L2	NM_030980
ISY1	ISY1	NM_020701
ISY1-RAB43	ISY1-RAB43	NM_001204890
ITFG2		NM_018463
ITFG3		NM_032039
ITGB1BP1		NM_022334
ITGB3BP		NR_045147
ITPA		NM_033453
JMJD8		NM_001005920
JOSD2		NM_138334
JPX		NR_024582
JRK	JRK	NM_001077527
JRKL		NM_003772
KARS		NM_001130089
KAT8		NM_182958
KBTBD4	KBTBD4	NM_016506
KCTD10	KCTD10	NM_031954
KCTD16		NM_020768
KCTD2	KCTD2	NM_015353
KCTD5	KCTD5	NM_018992
KDM4D	KDM4D	NM_018039
KDM5A	KDM5A	NM_001042603
KIAA0317		NM_001039479
KIAA0556		NM_015202
KIAA0825	KIAA0825	NM_173665
KIAA0907	KIAA0907	NM_014949
KIAA0913	KIAA0913	NM_015037
KIAA1429		NM_183009
KIAA1737		NM_033426
KIAA1908	KIAA1908	NR_027328
KIAA1958		NM_133465
KIAA1967		NR_033902
KIF22		NM_001256269
KIF23		NM_004856
KIF3B		NM_004798
KIF4A		NM_012310
KIF5C		NM_004522
KLHDC3		NR_040101
KLHDC4		NM_001184856
KLHL18		NM_025010
KLHL20	KLHL20	NM_014458
KLHL28		NM_017658
KRIT1		NM_004912
KRR1		NM_007043
KTI12		NM_138417
LARP4	LARP4	NM_199188
LARS		NM_020117
LAS1L		NM_031206
LEMD3		NM_001167614
LETM1		NM_012318
LETMD1		NR_045018
LINC00338		NR_027058
LINC00441		NR_046414
LINC00476		NR_023390
LINC00493		NR_015432
LINC00526		NR_026849
LLPH		NM_032338
LNP1		NM_001085451
LOC100128398		NR_036508
LOC100130950		NR_034082
LOC100131067		NR_034121
LOC100131089	LOC100131089	NR_040060
LOC100131564		NR_034089
LOC100131691		NR_027334
LOC100133315	LOC100133315	NR_029192
LOC100268168	LOC100268168	NR_026683
LOC100270746		NR_026776
LOC100270804		NR_026885
LOC100272217	LOC100272217	NR_027440
LOC100286844		NR_027499
LOC100289495		NR_040022
LOC100294362		NR_029376
LOC100306951	LOC100306951	NR_028514
LOC100306975	LOC100306975	NR_036507
LOC100505676		NR_040434
LOC100505783		NR_038339
LOC100506083		NR_039997
LOC100506804		NR_040081
LOC100506844		NR_038269
LOC100506930	LOC100506930	NR_038279
LOC100507240		NR_039974
LOC100507250	LOC100507250	NR_038930
LOC100507462		NM_001242740
LOC100509894		NR_046227
LOC143666		NR_026967
LOC219731		NR_038222
LOC254100		NR_038923
LOC283089	LOC283089	NR_033850
LOC284385		NM_001242812
LOC284408	LOC284408	NR_040027
LOC285456		NR_026968
LOC338739		NR_034027
LOC389791		NR_024425
LOC400657		NR_024484
LOC440288	LOC440288	NR_038449
LOC642852		NR_026943
LOC643837		NR_047524
LOC646719		NR_046262
LOC647979		NR_027451
LOC652276		NR_015441
LOC728558		NR_038444
LOC728613		NR_003713
LOC729852		NR_034084
LOC730183		NM_001256932
LOC81691		NM_001144924
LOH12CR1		NM_058169
LONP1		NM_004793
LRIF1		NM_001006945
LRRC28	LRRC28	NM_144598
LRRC29	LRRC29	NM_012163
LRRC41		NM_006369
LRRC47	LRRC47	NM_020710
LRRC49	LRRC49	NM_017691
LRRC58		NM_001099678
LRRC8A		NM_019594
LRRFIP2		NM_017724
LRWD1		NM_152892
LSG1		NM_018385
LSM5		NM_012322
LTN1		NM_015565
LTV1		NM_032860
LUC7L		NM_201412
LUC7L2	LUC7L2	NM_001244585
LYAR		NM_001145725
LYPLA2		NM_007260
LYRM7	LYRM7	NM_181705
LYSMD1	LYSMD1	NM_212551
LZIC	LZIC	NM_032368
LZTFL1		NM_020347
M6PR	M6PR	NM_002355
MAEA		NM_005882
MAGEA12		NM_001166386
MAK16		NM_032509
MAN2C1		NM_006715
MANBAL	MANBAL	NM_001003897
MANF		NM_006010
MAP2K5		NM_002757
MAP3K13		NM_001242314
MAP3K7		NM_145331
MAPK1IP1L		NM_144578
MAPK8IP3	MAPK8IP3	NM_015133
MAPKAP1		NM_001006621
MARCH6		NM_005885
MARK3		NM_001128921
MASTL	MASTL	NM_001172303
MBD5		NM_018328
MBTPS2		NM_015884
MCAT		NM_173467
MCEE	MCEE	NM_032601
MCFD2		NM_139279
MCM3AP	MCM3AP	NM_003906
MCM4		NM_005914
MCM7		NM_182776
MCM8	MCM8	NM_032485
MDH2	MDH2	NM_005918
MDM4		NR_024171
MDN1		NM_014611
MEA1		NM_014623
MED10		NM_032286
MED15	MED15	NM_001003891
MED17		NM_004268
MED18		NM_001127350
MED19		NM_153450
MED23	MED23	NM_015979
MED31		NM_016060
MED6		NM_005466
MED7	MED7	NM_001100816
MED8		NM_052877
METTL11A		NM_014064
METTL12		NM_001043229
METTL13		NM_001007239
METTL21A		NM_145280
METTL2A		NM_181725
METTL2B		NM_018396
METTL3		NM_019852
METTL6		NM_152396
METTL9		NM_001077180
MFAP3	MFAP3	NM_001242336
MFN1		NM_033540
MFSD10	MFSD10	NM_001120
MGC72080	MGC72080	NR_002822
MIB2		NM_001170686
MIR1181	MIR1181	NR_031592
MIR132		NR_029674
MIR1539		NR_031720
MIR212		NR_029625
MIR2861		NR_036055
MIR3124		NR_036070
MIR320A		NR_029714
MIR3652		NR_037425
MIR3655		NR_037428
MIR3656	MIR3656	NR_037429
MIR3913-1		NR_037475
MIR3928		NR_037496
MIR4453		NR_039658
MIR4482-1		NR_039702
MIR4519		NR_039744
MIR4638	MIR4638	NR_039781
MIR4754	MIR4754	NR_039910
MIR4781	MIR4781	NR_039942
MIR484		NR_030159
MIR611	MIR611	NR_030342
MITD1		NM_138798
MKRN2		NM_014160
MLEC	MLEC	NM_014730
MLF2		NM_005439
MLLT1		NM_005934
MMAA		NM_172250
MOAP1		NM_022151
MOCS3		NM_014484
MON2		NM_015026
MORC3		NM_015358
MORN1	MORN1	NM_024848
MORN2		NM_001145450
MRPL16		NM_017840
MRPL18		NM_014161
MRPL21	MRPL21	NM_181515
MRPL24		NM_024540
MRPL27	MRPL27	NM_016504
MRPL28		NM_006428
MRPL3		NM_007208
MRPL33		NM_145330
MRPL43		NM_176792
MRPL44		NM_022915
MRPL47		NM_020409
MRPL51		NM_016497
MRPL54		NM_172251
MRPS10		NM_018141
MRPS18A	MRPS18A	NM_001193343
MRPS18C		NM_016067
MRPS21	MRPS21	NM_018997
MRPS22		NM_020191
MRPS23	MRPS23	NM_016070
MRPS31	MRPS31	NM_005830
MRPS33		NM_016071
MRPS34	MRPS34	NM_023936
MSANTD4		NM_032424
MST1		NM_020998
MTBP		NM_022045
MTERF	MTERF	NM_006980
MTERFD2	MTERFD2	NM_182501
MTF1		NM_005955
MTG1		NM_138384
MTIF2	MTIF2	NM_001005369
MTMR14		NM_001077526
MTMR4	MTMR4	NM_004687
MTMR9	MTMR9	NM_015458
MTOR	MTOR	NM_004958
MTR		NM_000254
MTRF1		NM_004294
MTRF1L		NM_001114184
MTTP		NM_000253
MTX2		NM_006554
MTX3		NM_001010891
MUL1		NM_024544
MUT		NM_000255
MYBBP1A		NM_014520
MYBL1		NM_001080416
MYCBP		NR_037632
MYEOV2		NM_001163424
MYL6B		NM_002475
MYO19		NM_001033580
NAA20		NM_016100
NAA50		NM_025146
NACA	NACA	NR_045277
NCAPD2	NCAPD2	NM_014865
NCAPG		NM_022346
NCDN		NM_001014839
NCSTN		NM_015331
NDE1		NM_001143979
NDOR1		NM_001144026
NDUFA13		NM_015965
NDUFB5		NM_002492
NDUFB9	NDUFB9	NM_005005
NDUFS1		NM_001199984
NDUFS3	NDUFS3	NM_004551
NDUFS7		NM_024407
NEDD1		NM_001135176
NEDD8		NM_006156
NEDD8-MDP1		NM_001199823
NEK9		NM_033116
NFATC2IP		NM_032815
NFE2L1		NM_003204
NFS1		NR_037570
NFYA		NM_021705
NGDN		NM_001042635
NGRN	NGRN	NM_001033088
NIF3L1	NIF3L1	NM_001142355
NIPBL		NM_015384
NIT1		NM_001185092
NKIRAS2		NM_001001349
NME1	NME1	NM_000269
NME1-NME2	NME1-NME2	NR_037149
NME7	NME7	NM_013330
NMNAT1	NMNAT1	NM_022787
NOC3L	NOC3L	NM_022451
NOL10		NM_024894
NOL12		NM_024313
NOM1	NOM1	NM_138400
NOP16		NM_016391
NOP2		NM_006170
NOP58		NM_015934
NOSIP	NOSIP	NM_015953
NOXA1	NOXA1	NM_001256067
NR1H2	NR1H2	NM_007121
NSA2	NSA2	NM_014886
NSL1		NM_001042549
NSMCE1		NM_145080
NSUN5		NM_148956
NSUN6		NM_182543
NTHL1	NTHL1	NM_002528
NUB1		NM_001243351
NUBP2	NUBP2	NM_012225
NUDT1	NUDT1	NM_198949
NUDT21		NM_007006
NUDT5		NM_014142
NUF2	NUF2	NM_145697
NUMA1		NM_006185
NUP107		NM_020401
NUP155	NUP155	NM_004298
NUP54		NM_017426
NXT1		NM_013248
OBFC2B		NM_024068
OCIAD1		NM_001079841
OGFOD1	OGFOD1	NM_018233
OGFOD2	OGFOD2	NM_024623
OPA1		NM_130831
ORC1		NM_001190818
ORC3		NM_012381
ORC4		NM_001190882
OSBPL11	OSBPL11	NM_022776
OST4		NM_001134693
OTUD5		NM_001136158
OTUD7B		NM_020205
OVCA2	OVCA2	NM_080822
OXSR1		NM_005109
PAAF1		NM_025155
PAFAH1B2		NM_002572
PAK1IP1	PAK1IP1	NM_017906
PALB2		NM_024675
PANK3		NM_024594
PAPSS1		NM_005443
PARL		NM_001037639
PARS2		NM_152268
PCBP1-AS1		NR_033872
PCBP2	PCBP2	NM_001128913
PCID2		NM_001258213
PCNP		NM_020357
PCNXL3		NM_032223
PCYT1A		NM_005017
PDAP1		NM_014891
PDCD10		NM_007217
PDCD11	PDCD11	NM_014976
PDCD2		NM_001199462
PDCD6	PDCD6	NM_013232
PDE12		NM_177966
PDE6D		NM_002601
PDPK1		NM_002613
PDSS1	PDSS1	NM_014317
PEX1		NM_000466
PEX11A		NM_003847
PEX12		NM_000286
PEX26		NM_017929
PEX3		NM_003630
PFDN2		NM_012394
PGAM5		NM_001170543
PGAP3		NM_033419
PGGT1B		NM_005023
PGS1		NM_024419
PHAX		NM_032177
PHB2	PHB2	NM_007273
PHC1		NM_004426
PHF23	PHF23	NM_024297
PHF5A		NM_032758
PHKA2		NM_000292
PHRF1		NM_020901
PHTF2		NM_001127358
PIBF1		NM_006346
PIGL		NM_004278
PIGM		NM_145167
PIGT		NM_015937
PIGW		NM_178517
PIH1D1	PIH1D1	NM_017916
PIH1D2		NM_001082619
PIK3C3		NM_002647
PIK3CA		NM_006218
PIK3R4		NM_014602
PKIB		NM_181794
PLD3		NM_001031696
PLEKHJ1	PLEKHJ1	NM_018049
PLEKHM3		NM_001080475
PLOD3		NM_001084
PMM2		NM_000303
PMPCA		NM_015160
PMS2P3		NR_028059
PMS2P4		NR_046299
PNKD		NM_015488
POLA1		NM_016937
POLDIP2	POLDIP2	NM_015584
POLDIP3		NM_178136
POLL	POLL	NR_033406
POLR1C		NM_203290
POLR2C		NM_032940
POLR2H		NM_006232
POLR2K		NM_005034
POLR2M		NM_001018102
POLRMT		NM_005035
PPIH		NM_006347
PPIL2		NM_014337
PPIL3	PPIL3	NM_130906
PPM1G		NM_177983
PPME1		NM_016147
PPP1R35		NM_145030
PPP1R9B		NM_032595
PPP2R5E		NM_006246
PPP4C	PPP4C	NM_002720
PRADC1		NM_032319
PRDX5	PRDX5	NM_181652
PRELID1		NM_013237
PRIM2		NM_000947
PRKAB1	PRKAB1	NM_006253
PRKACB		NM_207578
PRKAG1	PRKAG1	NM_001206710
PRKDC		NM_001081640
PRPF18		NM_003675
PRPF3		NM_004698
PRPF38A		NM_032864
PRPF38B		NM_018061
PRPF4	PRPF4	NM_004697
PRPF4B		NM_003913
PRPF6	PRPF6	NM_012469
PRRG2	PRRG2	NM_000951
PRSS27		NM_031948
PRUNE		NM_021222
PSEN1		NM_007318
PSENEN	PSENEN	NM_172341
PSIMCT-1	PSIMCT-1	NR_003677
PSMA6		NM_002791
PSMB1		NM_002793
PSMB4	PSMB4	NM_002796
PSMB7		NM_002799
PSMC1	PSMC1	NM_002802
PSMC3IP		NM_001256014
PSMC5	PSMC5	NM_002805
PSMD11		NM_002815
PSMD6		NM_014814
PSMD7		NM_002811
PSMD9		NM_002813
PSME3		NM_176863
PSMG3	PSMG3	NM_032302
PTAR1		NM_001099666
PTPN1		NM_002827
PTRH2		NM_016077
PUF60		NM_001136033
PYGO2		NM_138300
RAB11A	RAB11A	NM_004663
RAB11B		NM_004218
RAB24		NM_130781
RAB2B		NM_001163380
RAB40C	RAB40C	NM_001172663
RAB5A		NM_004162
RAB5C		NM_201434
RAB7A		NM_004637
RABEPK		NM_001174152
RABGEF1		NM_014504
RABL5		NM_001130820
RAD1		NR_026591
RAD51AP1		NM_006479
RALA		NM_005402
RAP2C		NM_021183
RARS	RARS	NM_002887
RARS2		NM_020320
RB1		NM_000321
RB1CC1		NM_001083617
RBBP4		NM_005610
RBBP5		NM_005057
RBM28		NM_001166135
RBM48		NM_032120
RCHY1		NM_001008925
RECQL5		NM_001003715
RER1	RER1	NM_007033
REXO4	REXO4	NM_020385
RFC2	RFC2	NM_002914
RFNG	RFNG	NM_002917
RFX3		NM_134428
RFXANK		NM_003721
RG9MTD1		NM_017819
RG9MTD2		NM_152292
RGP1	RGP1	NM_001080496
RHOT2	RHOT2	NM_138769
RIC8A		NM_021932
RIOK1	RIOK1	NM_031480
RMND1		NM_017909
RMND5B		NM_022762
RNF121	RNF121	NR_024147
RNF185	RNF185	NM_001135825
RNF20	RNF20	NM_019592
RNF25		NM_022453
RNF4		NM_002938
RNF6		NM_183044
RNU12		NR_029422
RNU6ATAC	RNU6ATAC	NR_023344
ROMO1		NM_080748
RPA2		NM_002946
RPE	RPE	NM_006916
RPF1	RPF1	NM_025065
RPF2	RPF2	NM_032194
RPL18A		NM_000980
RPL23AP53		NR_003572
RPL26L1	RPL26L1	NM_016093
RPL27		NM_000988
RPL28		NM_001136134
RPL29		NM_000992
RPL30	RPL30	NM_000989
RPL31		NM_001098577
RPL32P3		NR_003111
RPL34		NM_000995
RPL35	RPL35	NM_007209
RPL37		NM_000997
RPL38		NM_001035258
RPL41		NM_001035267
RPL6		NM_001024662
RPLP2	RPLP2	NM_001004
RPS11		NM_001015
RPS14		NM_001025071
RPS15		NM_001018
RPS16	RPS16	NM_001020
RPS19	RPS19	NM_001022
RPS19BP1		NM_194326
RPS20	RPS20	NM_001023
RPS21	RPS21	NM_001024
RPS25		NM_001028
RPS26		NM_001029
RPS27		NM_001030
RPS5	RPS5	NM_001009
RPS6		NM_001010
RPS6KC1		NM_001136138
RPS7	RPS7	NM_001011
RRNAD1	RRNAD1	NM_001142560
RRP15		NM_016052
RRP36		NM_033112
RRS1	RRS1	NM_015169
RSL1D1		NM_015659
RSPRY1		NM_133368
RTTN		NM_173630
RUVBL1	RUVBL1	NM_003707
RUVBL2		NM_006666
RWDD4		NM_152682
SAMD15		NM_001010860
SAMD8		NM_144660
SAMM50		NM_015380
SAP30BP		NM_013260
SAR1A	SAR1A	NM_020150
SAR1B		NM_016103
SART1	SART1	NM_005146
SASS6		NM_194292
SBDS	SBDS	NM_016038
SBDSP1		NR_024111
SCAF1		NM_021228
SCAND2		NR_004859
SCARNA13	SCARNA13	NR_003002
SCARNA16	SCARNA16	NR_003013
SCLY		NM_016510
SCNM1	SCNM1	NR_037937
SCO1		NM_004589
SCRN3		NM_001193528
SCYL2		NM_017988
SDAD1		NM_018115
SDCCAG3		NM_006643
SDHAF1	SDHAF1	NM_001042631
SDHAF2	SDHAF2	NM_017841
SDHC		NM_001035512
SDHD		NM_003002
SEC14L1		NM_001204408
SEC22B	SEC22B	NM_004892
SEC24A		NM_021982
SEC24C		NM_198597
SEC31A		NM_001191049
SEC61G		NM_001012456
SELO		NM_031454
SENP1	SENP1	NM_014554
SENP7		NM_020654
SERINC1		NM_020755
SERINC4		NM_001033517
SERP1	SERP1	NM_014445
SERPINI1		NM_001122752
SETD4		NR_040088
SETD6		NM_024860
SETD8		NM_020382
SETDB1		NM_001243491
SETX	SETX	NM_015046
SF3A2		NM_007165
SF3A3		NM_006802
SF3B14		NM_016047
SF3B2	SF3B2	NM_006842
SF3B5		NM_031287
SFT2D1		NM_145169
SGOL2		NM_152524
SGSM2		NM_014853
SGTA		NM_003021
SH3BP5L		NM_030645
SHOC2		NM_007373
SHPK		NM_013276
SHQ1		NM_018130
SIRT3	SIRT3	NM_001017524
SIRT6		NM_016539
SLAIN2		NM_020846
SLC12A2		NR_046207
SLC15A4		NM_145648
SLC25A11		NM_003562
SLC25A14		NM_022810
SLC25A32		NM_030780
SLC25A46		NM_138773
SLC30A6		NM_017964
SLC30A7		NM_001144884
SLC30A9		NM_006345
SLC33A1	SLC33A1	NM_001190992
SLC35A2		NM_005660
SLC35A3		NM_012243
SLC35C2	SLC35C2	NM_173073
SLC35E3		NM_018656
SLC39A3		NM_144564
SLC39A6		NM_001099406
SLC39A9		NM_001252151
SLC44A1		NM_080546
SLC4A2		NM_001199692
SLC50A1		NM_001122839
SLC52A2	SLC52A2	NM_001253816
SLIRP	SLIRP	NM_031210
SMARCD2		NM_001098426
SMC6		NM_001142286
SMCR7L		NM_019008
SMCR8	SMCR8	NM_144775
SMG8	SMG8	NM_018149
SMUG1	SMUG1	NM_001243789
SND1		NM_014390
SNF8	SNF8	NM_007241
SNHG11		NR_003239
SNHG6		NR_002599
SNIP1		NM_024700
SNORD43		NR_002439
SNORD68		NR_002450
SNORD95	SNORD95	NR_002591
SNRNP200	SNRNP200	NM_014014
SNRNP27	SNRNP27	NM_006857
SNRPB		NM_003091
SNRPB2		NM_198220
SNRPD1		NM_006938
SNRPE	SNRPE	NM_003094
SNX29		NM_032167
SNX3		NM_152827
SOCS7		NM_014598
SP140L		NM_138402
SPAG8		NM_172312
SPSB3	SPSB3	NM_080861
SRA1		NR_045587
SRBD1		NM_018079
SRP14		NM_003134
SRP19		NM_003135
SRP54		NM_001146282
SRP72		NM_006947
SRRT		NM_001128853
SRSF2		NR_036608
SRSF4		NM_005626
SRSF5		NM_001039465
SSBP1	SSBP1	NR_046269
SSR2		NM_003145
SSR3		NM_007107
SSSCA1	SSSCA1	NM_006396
ST13		NM_003932
STAM2		NM_005843
STK11IP	STK11IP	NM_052902
STK36		NM_015690
STK38L		NM_015000
STK4		NM_006282
STK4-AS1		NR_038341
STOML2		NM_013442
STRAP		NM_007178
STX10	STX10	NM_003765
STX16	STX16	NM_001001433
STX16-NPEPL1	STX16-NPEPL1	NR_037945
STX18		NM_016930
STX4	STX4	NM_004604
STYXL1		NM_016086
SUMO1		NM_001005781
SUPT4H1	SUPT4H1	NM_003168
SUPT6H		NM_003170
SUPT7L		NM_014860
SURF1		NM_003172
SURF2		NM_017503
SURF6		NM_006753
SYMPK		NM_004819
SYNJ1		NM_001160302
SYNJ2BP		NM_018373
SYNJ2BP-COX16		NM_001202547
SYVN1		NM_032431
SZT2		NM_015284
TACO1		NM_016360
TADA3		NM_006354
TAF12		NM_001135218
TAF13		NM_005645
TAF1C	TAF1C	NM_005679
TARS2		NM_025150
TASP1		NM_017714
TATDN1		NR_027427
TATDN3		NM_001042552
TBC1D13		NM_018201
TBC1D15		NM_001146213
TBC1D22A	TBC1D22A	NM_014346
TBCEL		NM_001130047
TBP		NM_003194
TBRG1		NM_032811
TCEANC2	TCEANC2	NM_153035
TCOF1		NM_001008657
TCP1		NM_001008897
TDP2		NM_016614
TECPR1		NM_015395
TECPR2		NM_014844
TEFM		NM_024683
TERF2IP		NM_018975
TEX10		NM_001161584
TEX22		NM_001195082
TFB1M		NM_016020
TFB2M		NM_022366
TFIP11		NM_001008697
TFRC		NM_003234
TGIF2		NM_001199513
THAP1		NM_018105
THAP10	THAP10	NM_020147
THAP11		NM_020457
THAP5		NM_182529
THAP6		NM_144721
THOC5	THOC5	NM_001002878
THSD1P1		NR_002816
THUMPD3		NM_015453
TIGD4		NM_145720
TIGD7		NM_033208
TIMM8B		NR_028383
TIMMDC1		NM_016589
TIPRL		NM_001031800
TM2D3		NM_078474
TMBIM6		NM_003217
TMCO1	TMCO1	NM_019026
TMED10		NM_006827
TMED8		NM_213601
TMEM101		NM_032376
TMEM102		NM_178518
TMEM104		NM_017728
TMEM115		NM_007024
TMEM127		NM_017849
TMEM128		NM_032927
TMEM161B	TMEM161B	NM_153354
TMEM161B-AS1		NR_039995
TMEM167A		NM_174909
TMEM175		NM_032326
TMEM186		NM_015421
TMEM194A		NM_015257
TMEM198		NM_001005209
TMEM198B		NR_036479
TMEM199	TMEM199	NM_152464
TMEM203		NM_053045
TMEM208	TMEM208	NM_014187
TMEM218		NR_047588
TMEM222		NR_037580
TMEM230	TMEM230	NM_001009925
TMEM234		NM_019118
TMEM33		NM_018126
TMEM38A		NM_024074
TMEM59	TMEM59	NM_004872
TMEM60		NM_032936
TMEM68	TMEM68	NM_152417
TMEM69		NM_016486
TMEM85		NM_016454
TMEM99		NM_001195387
TMUB2		NM_001076674
TMX3		NM_019022
TNFAIP1		NM_021137
TNKS		NM_003747
TNPO3		NM_012470
TNRC6A	TNRC6A	NM_014494
TOB2P1		NR_002936
TOMM22		NM_020243
TOP3A	TOP3A	NM_004618
TOP3B	TOP3B	NM_003935
TOPBP1		NM_007027
TOR1A		NM_000113
TOR1AIP2	TOR1AIP2	NM_001199260
TOR1B		NM_014506
TP73-AS1	TP73-AS1	NR_033712
TPD52L2		NR_045090
TPGS1		NM_033513
TPI1P2		NR_002187
TPM3		NM_001043353
TPRG1L	TPRG1L	NM_182752
TPRKB	TPRKB	NM_016058
TRAF7	TRAF7	NM_032271
TRAPPC1		NR_030684
TRAPPC10	TRAPPC10	NM_003274
TRAPPC12		NM_016030
TRAPPC2P1		NR_002166
TRAPPC4		NM_016146
TRIM35		NM_171982
TRIM4		NM_033091
TRIM41	TRIM41	NR_045218
TRIM44		NM_017583
TRIP12		NM_004238
TRIP13	TRIP13	NM_001166260
TRIP4		NM_016213
TRMT11		NM_001031712
TRMT112	TRMT112	NM_016404
TRMT12		NM_017956
TRMT1L		NM_030934
TRMT6		NM_015939
TRPT1		NM_001160393
TRUB2	TRUB2	NM_015679
TSC2	TSC2	NM_000548
TSG101		NM_006292
TSNAX		NM_005999
TSNAX-DISC1		NR_028400
TSSK6	TSSK6	NM_032037
TTC1		NM_003314
TTC13		NM_024525
TTC14		NM_001042601
TTC16		NM_144965
TTC17		NM_018259
TTC26		NM_024926
TTC4	TTC4	NM_004623
TTF1	TTF1	NM_001205296
TTI1		NM_014657
TTLL1		NR_027779
TTLL12		NM_015140
TTPAL		NM_001039199
TUSC2		NM_007275
TUT1		NM_022830
TXN2		NM_012473
TXNDC9		NM_005783
TXNL4B		NM_017853
TYW1B		NM_001145440
U2AF2		NM_001012478
UBA2	UBA2	NM_005499
UBA52		NM_001033930
UBAC1	UBAC1	NM_016172
UBE2G2		NM_182688
UBE2J2		NM_194458
UBE2M	UBE2M	NM_003969
UBE2V2		NM_003350
UBE3B	UBE3B	NM_183415
UBE4A		NM_004788
UBL5	UBL5	NM_001048241
UBL7	UBL7	NM_032907
UBN2		NM_173569
UBOX5		NM_199415
UBP1		NM_014517
UBR7		NR_038150
UBXN8		NM_005671
UCK1		NM_001135954
UGDH		NM_001184701
UGGT1	UGGT1	NM_020120
ULK4		NM_017886
UNC45A		NM_001039675
UNC50	UNC50	NM_014044
UQCRQ		NM_014402
URB1		NM_014825
URM1	URM1	NM_001135947
USE1		NM_018467
USF1		NM_207005
USMG5	USMG5	NM_032747
USP19		NM_006677
USP30	USP30	NM_032663
USP38		NM_032557
UTP11L		NM_016037
UTP23	UTP23	NM_032334
UTP3		NM_020368
UTP6		NM_018428
UVSSA		NM_020894
VCPIP1		NM_025054
VMP1	VMP1	NM_030938
VPS13B	VPS13B	NM_152564
VPS25	VPS25	NM_032353
VPS37B		NM_024667
VPS53		NM_001128159
VTA1		NM_016485
VTI1A		NM_145206
WARS	WARS	NM_213646
WBP11		NM_016312
WDR18		NM_024100
WDR24	WDR24	NM_032259
WDR25	WDR25	NM_001161476
WDR26	WDR26	NM_001115113
WDR3		NM_006784
WDR35		NM_020779
WDR37	WDR37	NM_014023
WDR48		NM_020839
WDR53		NM_182627
WDR55		NM_017706
WDR5B		NM_019069
WDR61		NM_025234
WDR65		NM_001195831
WDR70		NM_018034
WDR78		NM_207014
WDR85	WDR85	NM_138778
WDR90		NM_145294
WDR93		NM_020212
WIBG		NM_001143853
WRAP73		NM_017818
XKR6		NM_173683
XPNPEP3		NM_022098
XPOT		NM_007235
XRN2		NM_012255
YAE1D1		NM_020192
YBEY	YBEY	NM_001006114
YES1	YES1	NM_005433
YIPF2	YIPF2	NM_024029
YKT6	YKT6	NM_006555
YME1L1		NM_014263
YRDC		NM_024640
YTHDF3		NM_152758
YWHAB		NM_139323
ZBTB11		NM_014415
ZBTB26	ZBTB26	NM_020924
ZBTB34		NM_001099270
ZBTB37		NM_001122770
ZBTB43	ZBTB43	NM_001135776
ZBTB49		NM_145291
ZBTB5		NM_014872
ZBTB6		NM_006626
ZC3H10		NM_032786
ZC3HC1		NM_016478
ZCCHC9	ZCCHC9	NM_001131035
ZDHHC4	ZDHHC4	NM_018106
ZDHHC6		NM_022494
ZDHHC7	ZDHHC7	NM_017740
ZER1	ZER1	NM_006336
ZFP41		NM_173832
ZFP62		NM_001172638
ZFP91		NM_053023
ZFP91-CNTF		NR_024091
ZIK1		NM_001010879
ZKSCAN1	ZKSCAN1	NM_003439
ZKSCAN4		NM_019110
ZMPSTE24		NM_005857
ZNF133	ZNF133	NM_001083330
ZNF134		NM_003435
ZNF138		NR_027660
ZNF140		NM_003440
ZNF141		NM_003441
ZNF17		NM_006959
ZNF192		NM_006298
ZNF193		NM_001199479
ZNF202		NM_003455
ZNF205		NM_003456
ZNF211		NM_198855
ZNF221	ZNF221	NM_013359
ZNF226	ZNF226	NM_001146220
ZNF227	ZNF227	NM_182490
ZNF229	ZNF229	NM_014518
ZNF23		NM_145911
ZNF235	ZNF235	NM_004234
ZNF251	ZNF251	NM_138367
ZNF252P		NR_023392
ZNF259		NM_003904
ZNF263		NM_005741
ZNF264		NM_003417
ZNF266		NM_198058
ZNF284	ZNF284	NM_001037813
ZNF3	ZNF3	NM_017715
ZNF324B		NM_207395
ZNF333		NM_032433
ZNF343	ZNF343	NM_024325
ZNF35		NM_003420
ZNF384	ZNF384	NM_133476
ZNF394	ZNF394	NM_032164
ZNF397		NM_001135178
ZNF408	ZNF408	NM_024741
ZNF416		NM_017879
ZNF419		NM_001098496
ZNF425		NM_001001661
ZNF446		NM_017908
ZNF45	ZNF45	NM_003425
ZNF451		NM_001257273
ZNF460		NM_006635
ZNF461		NM_153257
ZNF470		NM_001001668
ZNF485	ZNF485	NM_145312
ZNF492		NM_020855
ZNF511		NM_145806
ZNF512		NM_032434
ZNF517		NM_213605
ZNF524		NM_153219
ZNF528		NM_032423
ZNF529	ZNF529	NM_020951
ZNF530		NM_020880
ZNF543		NM_213598
ZNF547		NM_173631
ZNF549		NM_001199295
ZNF568		NM_001204839
ZNF569	ZNF569	NM_152484
ZNF579		NM_152600
ZNF594		NM_032530
ZNF598	ZNF598	NM_178167
ZNF599	ZNF599	NM_001007248
ZNF605		NM_183238
ZNF622		NM_033414
ZNF669		NM_024804
ZNF677		NM_182609
ZNF684		NM_152373
ZNF691		NM_015911
ZNF696	ZNF696	NM_030895
ZNF697		NM_001080470
ZNF7		NM_003416
ZNF707		NM_173831
ZNF740	ZNF740	NM_001004304
ZNF772		NM_001024596
ZNF773		NM_198542
ZNF778	ZNF778	NR_037705
ZNF787		NM_001002836
ZNF79		NM_007135
ZNF790		NM_001242802
ZNF791		NM_153358
ZNF800		NM_176814
ZNF805	ZNF805	NM_001023563
ZNF815P	ZNF815P	NR_023382
ZNF829	ZNF829	NM_001171979
ZNF830		NM_052857
ZNF846		NM_001077624
ZNHIT2	ZNHIT2	NM_014205
ZSCAN20		NM_145238
ZSCAN21		NM_145914
ZSCAN22		NM_181846
ZSWIM3	ZSWIM3	NR_037628
